# Supplementary material for: N-(Diphenyl­vinyl­idene)-2,6-diisopropyl­aniline
Source: Acta Crystallogr Sect E Struct Rep Online. 2008 Dec 6;65(Pt 1):o25. doi: 10.1107/S1600536808040397 (PMC2967944; doi:10.1107/S1600536808040397)
Supplement: Supplementary file 1 [file e-65-00o25-sup1.cif]

##############################################################################
###                                                                        ###
###        Electronic paper (Acta Crystallographica Section E)             ###
###                                                                        ###
##############################################################################
#                                                                            #
# This CIF contains the data in a paper accepted for publication in Acta     #
# Crystallographica Section E. It conforms to the requirements of Notes      #
# for Authors for Section E, and has been peer reviewed under the auspices   #
# of the IUCr Commission on Journals.                                        #
#                                                                            #
# Full details of the Crystallographic Information File format               #
# are given in the paper "The Crystallographic Information File (CIF):       #
# a New Standard Archive File for Crystallography" by S. R. Hall, F. H.      #
# Allen and I. D. Brown [Acta Cryst. (1991), A47, 655-685].                  #
#                                                                            #
# The current version of the core CIF dictionary is obtainable from          #
# ftp://ftp.iucr.org/pub/cif_core.dic. The current version number is 2.4.    #
#                                                                            #
# Software is freely available for graphical display of the structure(s) in  #
# this CIF.  For information consult the CIF home page http://www.iucr.org/  #
# cif/home.html                                                              #
#                                                                            #
# This file may be used for bona fide research purposes within the           #
# scientific community so long as proper attribution is given to the journal # 
# article from which it was obtained.                                        #
#                                                                            #
##############################################################################
                                             
data_global
_audit_creation_method     SHELXL97
_journal_date_recd_electronic     2008-11-19
_journal_date_accepted     2008-12-01
_journal_name_full     'Acta Crystallographica, Section E'
_journal_year     2009
_journal_volume     65
_journal_issue      1
_journal_page_first     o25
_journal_page_last     o25
_journal_paper_category     QO
_journal_coeditor_code     NC2125
_publ_contact_author_name     'Wolfgang Imhof'
_publ_contact_author_address
;
Institute of Inorganic and Analytical Chemistry
Friedrich Schiller University
August-Bebel-Strasse 2
07743 Jena
Germany
;
_publ_contact_author_email     wolfgang.imhof@uni-jena.de
_publ_contact_author_fax     '++49-3641-948102'
_publ_contact_author_phone     '++49-3641-948185'
_publ_section_title
;
<i>N</i>-(Diphenylvinylidene)-2,6-diisopropylaniline
;
loop_
    _publ_author_name
    _publ_author_address
    'Imhof, Wolfgang'
;
Institute of Inorganic and Analytical Chemistry
Friedrich Schiller University
August-Bebel-Strasse 2
07743 Jena
Germany
;
data_I
_chemical_name_systematic
;
<i>N</i>-(Diphenylvinylidene)-2,6-diisopropylaniline
;
_chemical_name_common     ?
_chemical_formula_moiety     'C26 H27 N'
_chemical_formula_sum     'C26 H27 N'
_chemical_formula_structural     ?
_chemical_formula_analytical     ?
_chemical_formula_iupac     'C26 H27 N'
_chemical_formula_weight     353.49
_chemical_melting_point     ?
_symmetry_cell_setting     orthorhombic
_symmetry_space_group_name_H-M     'P 21 21 21'
_symmetry_space_group_name_Hall     'P 2ac 2ab'
loop_
    _symmetry_equiv_pos_as_xyz
    'x, y, z'
    '-x+1/2, -y, z+1/2'
    '-x, y+1/2, -z+1/2'
    'x+1/2, -y+1/2, -z'
_cell_length_a     8.082(4)
_cell_length_b     14.308(4)
_cell_length_c     17.790(2)
_cell_angle_alpha     90.00
_cell_angle_beta     90.00
_cell_angle_gamma     90.00
_cell_volume     2057.0(10)
_cell_formula_units_Z     4
_cell_measurement_reflns_used     25
_cell_measurement_theta_min     20.9
_cell_measurement_theta_max     35.5
_cell_measurement_temperature     173(2)
_exptl_crystal_description     cube
_exptl_crystal_colour     'pale yellow'
_exptl_crystal_size_max     0.3
_exptl_crystal_size_mid     0.2
_exptl_crystal_size_min     0.2
_exptl_crystal_density_diffrn     1.141
_exptl_crystal_density_meas     ?
_exptl_crystal_density_method     ?
_exptl_crystal_F_000     760
_exptl_absorpt_coefficient_mu     0.065
_exptl_absorpt_correction_type     none
_exptl_absorpt_correction_T_min     ?
_exptl_absorpt_correction_T_max     ?
_exptl_special_details
;
;
_diffrn_ambient_temperature     173(2)
_diffrn_radiation_type     MoK\a
_diffrn_radiation_wavelength     0.71073
_diffrn_radiation_source     'fine-focus sealed tube'
_diffrn_radiation_monochromator     graphite
_diffrn_measurement_device     'Enraf--Nonius CAD-4'
_diffrn_measurement_method     \w/2\q
_diffrn_detector_area_resol_mean     ?
_diffrn_reflns_number     3554
_diffrn_reflns_av_R_equivalents     0.0650
_diffrn_reflns_av_sigmaI/netI     0.0570
_diffrn_reflns_theta_min     1.83
_diffrn_reflns_theta_max     23.99
_diffrn_reflns_theta_full     23.99
_diffrn_measured_fraction_theta_max     0.993
_diffrn_measured_fraction_theta_full     0.993
_diffrn_reflns_limit_h_min     -9
_diffrn_reflns_limit_h_max     0
_diffrn_reflns_limit_k_min     -16
_diffrn_reflns_limit_k_max     16
_diffrn_reflns_limit_l_min     0
_diffrn_reflns_limit_l_max     20
_diffrn_standards_number     3
_diffrn_standards_interval_count     ?
_diffrn_standards_interval_time     120
_diffrn_standards_decay_%     <0.1
_refine_special_details
;
Refinement on <i>F</i>^2^ for ALL reflections except for 9 with very negative
<i>F</i>^2^ or flagged by the user for potential systematic errors. Weighted
<i>R</i>-factors <i>wR</i> and all goodnesses of fit <i>S</i> are based on
<i>F</i>^2^, conventional <i>R</i>-factors <i>R</i> are based on <i>F</i>,
with <i>F</i> set to zero for negative <i>F</i>^2^. The observed criterion of
<i>F</i>^2^ > \s(<i>F</i>^2^) is used only for calculating _R_factor_obs
<i>etc</i>. and is not relevant to the choice of reflections for refinement.
<i>R</i>-factors based on <i>F</i>^2^ are statistically about twice as large
as those based on <i>F</i>, and <i>R</i>- factors based on ALL data will be
even larger.
;
_reflns_number_total     1853
_reflns_number_gt     1531
_reflns_threshold_expression     I>2\s(I)
_refine_ls_structure_factor_coef     Fsqd
_refine_ls_matrix_type     full
_refine_ls_R_factor_all     0.0578
_refine_ls_R_factor_gt     0.0403
_refine_ls_wR_factor_all     0.1332
_refine_ls_wR_factor_ref     0.1028
_refine_ls_goodness_of_fit_ref     0.821
_refine_ls_restrained_S_all     0.821
_refine_ls_number_reflns     1853
_refine_ls_number_parameters     248
_refine_ls_number_restraints     0
_refine_ls_hydrogen_treatment     constr
_refine_ls_weighting_scheme     calc
_refine_ls_weighting_details
       'calc w = 1/[\s^2^(Fo^2^)+(0.1319P)^2^+0.5946P] where P=(Fo^2^+2Fc^2^)/3'
_atom_sites_solution_hydrogens     geom
_atom_sites_solution_primary     direct
_atom_sites_solution_secondary     difmap
_refine_ls_shift/su_max     0.000
_refine_ls_shift/su_mean     0.000
_refine_diff_density_max     0.152
_refine_diff_density_min     -0.172
_refine_ls_extinction_method     none
_refine_ls_extinction_coef     ?
loop_
    _atom_type_symbol
    _atom_type_description
    _atom_type_scat_dispersion_real
    _atom_type_scat_dispersion_imag
    _atom_type_scat_source
    'C' 'C' 0.0033 0.0016
                         'International Tables Vol C Tables 4.2.6.8 and 6.1.1.4'
    'H' 'H' 0.0000 0.0000
                         'International Tables Vol C Tables 4.2.6.8 and 6.1.1.4'
    'N' 'N' 0.0061 0.0033
                         'International Tables Vol C Tables 4.2.6.8 and 6.1.1.4'
_computing_data_collection     'CAD-4 EXPRESS (Enraf--Nonius, 1994)'
_computing_cell_refinement     'SET4 (Boer et al., 1984)'
_computing_data_reduction     'MOLEN (Enraf--Nonius, 1990)'
_computing_structure_solution     'SHELXS97 (Sheldrick, 2008)'
_computing_structure_refinement     'SHELXL97 (Sheldrick, 2008)'
_computing_molecular_graphics     'XP (Siemens, 1990)'
_computing_publication_material     'SHELXL97 (Sheldrick, 2008)'
loop_
    _atom_site_type_symbol
    _atom_site_label
    _atom_site_fract_x
    _atom_site_fract_y
    _atom_site_fract_z
    _atom_site_U_iso_or_equiv
    _atom_site_adp_type
    _atom_site_calc_flag
    _atom_site_refinement_flags
    _atom_site_occupancy
    _atom_site_disorder_assembly
    _atom_site_disorder_group
    N N1 0.1809(3) 0.90928(16) 0.93459(13) 0.0304(6) Uani d . 1 . .
    C C1 0.2195(4) 1.06100(19) 1.00668(17) 0.0303(7) Uani d . 1 . .
    C C2 0.1892(4) 0.98254(19) 0.96930(15) 0.0306(7) Uani d . 1 . .
    C C3 0.1148(4) 0.9958(2) 1.12860(17) 0.0363(7) Uani d . 1 . .
    H H3 0.0626 0.9470 1.1012 0.044 Uiso calc R 1 . .
    C C4 0.1008(4) 0.9981(2) 1.20605(18) 0.0421(8) Uani d . 1 . .
    H H4 0.0401 0.9508 1.2314 0.051 Uiso calc R 1 . .
    C C5 0.1749(4) 1.0691(2) 1.24668(18) 0.0414(8) Uani d . 1 . .
    H H5 0.1636 1.0717 1.2998 0.050 Uiso calc R 1 . .
    C C6 0.2652(4) 1.1358(2) 1.20919(18) 0.0408(8) Uani d . 1 . .
    H H6 0.3178 1.1841 1.2370 0.049 Uiso calc R 1 . .
    C C7 0.2810(4) 1.1341(2) 1.13188(16) 0.0339(7) Uani d . 1 . .
    H H7 0.3444 1.1807 1.1071 0.041 Uiso calc R 1 . .
    C C8 0.2041(4) 1.06391(18) 1.09007(17) 0.0289(6) Uani d . 1 . .
    C C9 0.1828(5) 1.2310(2) 0.97473(17) 0.0404(8) Uani d . 1 . .
    H H9 0.1050 1.2370 1.0144 0.049 Uiso calc R 1 . .
    C C10 0.2210(5) 1.3071(2) 0.9299(2) 0.0494(9) Uani d . 1 . .
    H H10 0.1695 1.3656 0.9395 0.059 Uiso calc R 1 . .
    C C11 0.3325(6) 1.2993(3) 0.87148(19) 0.0569(11) Uani d . 1 . .
    H H11 0.3577 1.3521 0.8411 0.068 Uiso calc R 1 . .
    C C12 0.4071(5) 1.2144(3) 0.85749(19) 0.0544(10) Uani d . 1 . .
    H H12 0.4830 1.2085 0.8170 0.065 Uiso calc R 1 . .
    C C13 0.3720(4) 1.1378(2) 0.90200(17) 0.0408(8) Uani d . 1 . .
    H H13 0.4248 1.0797 0.8923 0.049 Uiso calc R 1 . .
    C C14 0.2595(4) 1.1454(2) 0.96113(15) 0.0314(6) Uani d . 1 . .
    C C15 0.0304(4) 0.7690(2) 0.90761(15) 0.0300(7) Uani d . 1 . .
    C C16 -0.1020(4) 0.7236(2) 0.87388(17) 0.0374(7) Uani d . 1 . .
    H H16 -0.1141 0.6580 0.8796 0.045 Uiso calc R 1 . .
    C C17 -0.2159(4) 0.7728(2) 0.83219(19) 0.0432(8) Uani d . 1 . .
    H H17 -0.3071 0.7409 0.8103 0.052 Uiso calc R 1 . .
    C C18 -0.1993(4) 0.8682(2) 0.82167(17) 0.0406(7) Uani d . 1 . .
    H H18 -0.2781 0.9007 0.7918 0.049 Uiso calc R 1 . .
    C C19 -0.0683(4) 0.9176(2) 0.85429(16) 0.0335(7) Uani d . 1 . .
    C C20 0.0419(4) 0.8665(2) 0.89897(14) 0.0282(6) Uani d . 1 . .
    C C21 0.1642(4) 0.7162(2) 0.95050(17) 0.0364(7) Uani d . 1 . .
    H H21 0.1917 0.7540 0.9961 0.044 Uiso calc R 1 . .
    C C22 0.3218(5) 0.7091(2) 0.9033(2) 0.0461(8) Uani d . 1 . .
    H H22A 0.3554 0.7716 0.8869 0.055 Uiso calc R 1 . .
    H H22B 0.3008 0.6698 0.8592 0.055 Uiso calc R 1 . .
    H H22C 0.4103 0.6812 0.9336 0.055 Uiso calc R 1 . .
    C C23 0.1115(6) 0.6197(2) 0.9776(2) 0.0545(10) Uani d . 1 . .
    H H23A 0.1997 0.5926 1.0085 0.065 Uiso calc R 1 . .
    H H23B 0.0906 0.5793 0.9342 0.065 Uiso calc R 1 . .
    H H23C 0.0103 0.6252 1.0076 0.065 Uiso calc R 1 . .
    C C24 -0.0519(4) 1.0221(2) 0.84131(18) 0.0396(8) Uani d . 1 . .
    H H24 0.0658 1.0392 0.8521 0.048 Uiso calc R 1 . .
    C C25 -0.1593(5) 1.0765(2) 0.8963(3) 0.0586(10) Uani d . 1 . .
    H H25A -0.1315 1.0581 0.9478 0.070 Uiso calc R 1 . .
    H H25B -0.2761 1.0628 0.8865 0.070 Uiso calc R 1 . .
    H H25C -0.1394 1.1436 0.8899 0.070 Uiso calc R 1 . .
    C C26 -0.0872(5) 1.0502(3) 0.7602(2) 0.0623(11) Uani d . 1 . .
    H H26A -0.2043 1.0392 0.7488 0.075 Uiso calc R 1 . .
    H H26B -0.0183 1.0129 0.7262 0.075 Uiso calc R 1 . .
    H H26C -0.0618 1.1167 0.7534 0.075 Uiso calc R 1 . .
loop_
    _atom_site_aniso_label
    _atom_site_aniso_U_11
    _atom_site_aniso_U_22
    _atom_site_aniso_U_33
    _atom_site_aniso_U_12
    _atom_site_aniso_U_13
    _atom_site_aniso_U_23
    N1 0.0354(14) 0.0255(12) 0.0303(12) 0.0015(11) -0.0040(11) -0.0019(10)
    C1 0.0340(16) 0.0248(14) 0.0322(14) -0.0013(14) -0.0016(13) -0.0040(12)
    C2 0.0334(15) 0.0293(15) 0.0291(13) 0.0027(13) -0.0018(13) 0.0026(13)
    C3 0.0431(17) 0.0271(13) 0.0387(15) -0.0057(15) -0.0027(15) -0.0019(13)
    C4 0.0489(18) 0.0383(16) 0.0391(16) -0.0007(17) 0.0021(16) 0.0087(14)
    C5 0.0473(19) 0.0491(18) 0.0279(14) 0.0042(17) -0.0023(15) 0.0052(14)
    C6 0.0512(18) 0.0367(16) 0.0347(15) -0.0019(17) -0.0147(15) -0.0037(13)
    C7 0.0391(16) 0.0298(14) 0.0329(15) -0.0042(15) -0.0033(13) 0.0013(12)
    C8 0.0297(14) 0.0254(13) 0.0315(14) 0.0021(13) -0.0019(13) -0.0005(11)
    C9 0.0502(19) 0.0352(16) 0.0358(16) -0.0024(16) -0.0036(16) 0.0020(13)
    C10 0.065(2) 0.0340(16) 0.0491(19) -0.0055(18) -0.0197(19) 0.0057(15)
    C11 0.079(3) 0.059(2) 0.0328(17) -0.040(2) -0.0121(19) 0.0129(17)
    C12 0.067(2) 0.063(2) 0.0333(17) -0.031(2) -0.0003(18) -0.0005(16)
    C13 0.0444(18) 0.0420(16) 0.0360(15) -0.0120(16) 0.0041(14) -0.0062(15)
    C14 0.0365(15) 0.0316(14) 0.0260(13) -0.0075(15) -0.0038(12) -0.0018(12)
    C15 0.0369(16) 0.0290(14) 0.0242(13) 0.0021(13) -0.0013(14) -0.0039(12)
    C16 0.0438(18) 0.0333(15) 0.0351(15) -0.0013(15) -0.0010(15) -0.0049(14)
    C17 0.0385(18) 0.0483(18) 0.0427(17) -0.0083(16) -0.0062(16) -0.0083(16)
    C18 0.0399(17) 0.0486(18) 0.0334(15) 0.0025(17) -0.0105(14) -0.0015(14)
    C19 0.0338(16) 0.0365(16) 0.0303(14) 0.0024(14) 0.0029(13) -0.0040(13)
    C20 0.0319(14) 0.0284(13) 0.0242(13) 0.0035(13) 0.0007(12) -0.0048(11)
    C21 0.0454(18) 0.0283(14) 0.0354(15) 0.0048(14) -0.0075(15) -0.0029(13)
    C22 0.0431(18) 0.0409(17) 0.054(2) 0.0099(16) -0.0056(17) -0.0066(16)
    C23 0.065(2) 0.0357(17) 0.063(2) 0.0021(19) -0.015(2) 0.0084(17)
    C24 0.0386(17) 0.0363(16) 0.0438(17) 0.0075(15) -0.0028(15) 0.0061(14)
    C25 0.055(2) 0.0350(17) 0.086(3) 0.0103(18) 0.011(2) -0.0023(19)
    C26 0.060(2) 0.064(2) 0.064(2) 0.000(2) -0.010(2) 0.030(2)
_geom_special_details
;
All e.s.d.'s (except the e.s.d. in the dihedral angle between two l.s. planes)
are estimated using the full covariance matrix. The cell e.s.d.'s are taken
into account individually in the estimation of e.s.d.'s in distances, angles
and torsion angles; correlations between e.s.d.'s in cell parameters are only
used when they are defined by crystal symmetry. An approximate (isotropic)
treatment of cell e.s.d.'s is used for estimating e.s.d.'s involving l.s.
planes.
;
loop_
    _geom_bond_atom_site_label_1
    _geom_bond_atom_site_label_2
    _geom_bond_site_symmetry_2
    _geom_bond_distance
    _geom_bond_publ_flag
    N1 C2 . 1.218(4) ?
    N1 C20 . 1.428(4) ?
    C1 C2 . 1.328(4) ?
    C1 C14 . 1.490(4) ?
    C1 C8 . 1.489(4) ?
    C3 C8 . 1.393(4) ?
    C3 C4 . 1.383(4) ?
    C3 H3 . 0.9500 ?
    C4 C5 . 1.384(5) ?
    C4 H4 . 0.9500 ?
    C5 C6 . 1.374(5) ?
    C5 H5 . 0.9500 ?
    C6 C7 . 1.381(4) ?
    C6 H6 . 0.9500 ?
    C7 C8 . 1.395(4) ?
    C7 H7 . 0.9500 ?
    C9 C10 . 1.385(5) ?
    C9 C14 . 1.393(5) ?
    C9 H9 . 0.9500 ?
    C10 C11 . 1.380(6) ?
    C10 H10 . 0.9500 ?
    C11 C12 . 1.379(6) ?
    C11 H11 . 0.9500 ?
    C12 C13 . 1.381(5) ?
    C12 H12 . 0.9500 ?
    C13 C14 . 1.395(4) ?
    C13 H13 . 0.9500 ?
    C15 C16 . 1.388(5) ?
    C15 C20 . 1.406(4) ?
    C15 C21 . 1.523(4) ?
    C16 C17 . 1.376(5) ?
    C16 H16 . 0.9500 ?
    C17 C18 . 1.385(5) ?
    C17 H17 . 0.9500 ?
    C18 C19 . 1.399(5) ?
    C18 H18 . 0.9500 ?
    C19 C20 . 1.400(4) ?
    C19 C24 . 1.519(4) ?
    C21 C23 . 1.523(5) ?
    C21 C22 . 1.529(5) ?
    C21 H21 . 1.0000 ?
    C22 H22A . 0.9800 ?
    C22 H22B . 0.9800 ?
    C22 H22C . 0.9800 ?
    C23 H23A . 0.9800 ?
    C23 H23B . 0.9800 ?
    C23 H23C . 0.9800 ?
    C24 C26 . 1.525(5) ?
    C24 C25 . 1.521(5) ?
    C24 H24 . 1.0000 ?
    C25 H25A . 0.9800 ?
    C25 H25B . 0.9800 ?
    C25 H25C . 0.9800 ?
    C26 H26A . 0.9800 ?
    C26 H26B . 0.9800 ?
    C26 H26C . 0.9800 ?
loop_
    _geom_angle_atom_site_label_1
    _geom_angle_atom_site_label_2
    _geom_angle_atom_site_label_3
    _geom_angle_site_symmetry_1
    _geom_angle_site_symmetry_3
    _geom_angle
    _geom_angle_publ_flag
    C2 N1 C20 . . 129.6(3) ?
    C2 C1 C14 . . 116.9(3) ?
    C2 C1 C8 . . 120.5(3) ?
    C14 C1 C8 . . 122.5(2) ?
    N1 C2 C1 . . 172.5(3) ?
    C8 C3 C4 . . 121.1(3) ?
    C8 C3 H3 . . 119.5 ?
    C4 C3 H3 . . 119.5 ?
    C5 C4 C3 . . 120.2(3) ?
    C5 C4 H4 . . 119.9 ?
    C3 C4 H4 . . 119.9 ?
    C6 C5 C4 . . 119.1(3) ?
    C6 C5 H5 . . 120.4 ?
    C4 C5 H5 . . 120.4 ?
    C5 C6 C7 . . 121.3(3) ?
    C5 C6 H6 . . 119.4 ?
    C7 C6 H6 . . 119.4 ?
    C6 C7 C8 . . 120.2(3) ?
    C6 C7 H7 . . 119.9 ?
    C8 C7 H7 . . 119.9 ?
    C3 C8 C7 . . 118.1(3) ?
    C3 C8 C1 . . 120.9(3) ?
    C7 C8 C1 . . 120.9(3) ?
    C10 C9 C14 . . 119.5(3) ?
    C10 C9 H9 . . 120.3 ?
    C14 C9 H9 . . 120.3 ?
    C11 C10 C9 . . 121.0(3) ?
    C11 C10 H10 . . 119.5 ?
    C9 C10 H10 . . 119.5 ?
    C12 C11 C10 . . 119.5(3) ?
    C12 C11 H11 . . 120.2 ?
    C10 C11 H11 . . 120.2 ?
    C13 C12 C11 . . 120.4(3) ?
    C13 C12 H12 . . 119.8 ?
    C11 C12 H12 . . 119.8 ?
    C12 C13 C14 . . 120.3(3) ?
    C12 C13 H13 . . 119.9 ?
    C14 C13 H13 . . 119.9 ?
    C9 C14 C13 . . 119.3(3) ?
    C9 C14 C1 . . 121.4(3) ?
    C13 C14 C1 . . 119.2(3) ?
    C16 C15 C20 . . 117.8(3) ?
    C16 C15 C21 . . 122.1(3) ?
    C20 C15 C21 . . 120.0(3) ?
    C17 C16 C15 . . 120.7(3) ?
    C17 C16 H16 . . 119.7 ?
    C15 C16 H16 . . 119.7 ?
    C16 C17 C18 . . 120.8(3) ?
    C16 C17 H17 . . 119.6 ?
    C18 C17 H17 . . 119.6 ?
    C17 C18 C19 . . 121.0(3) ?
    C17 C18 H18 . . 119.5 ?
    C19 C18 H18 . . 119.5 ?
    C18 C19 C20 . . 117.0(3) ?
    C18 C19 C24 . . 120.0(3) ?
    C20 C19 C24 . . 123.0(3) ?
    C15 C20 C19 . . 122.6(3) ?
    C15 C20 N1 . . 115.4(2) ?
    C19 C20 N1 . . 121.9(3) ?
    C23 C21 C15 . . 114.2(3) ?
    C23 C21 C22 . . 110.3(3) ?
    C15 C21 C22 . . 110.4(3) ?
    C23 C21 H21 . . 107.2 ?
    C15 C21 H21 . . 107.2 ?
    C22 C21 H21 . . 107.2 ?
    C21 C22 H22A . . 109.5 ?
    C21 C22 H22B . . 109.5 ?
    H22A C22 H22B . . 109.5 ?
    C21 C22 H22C . . 109.5 ?
    H22A C22 H22C . . 109.5 ?
    H22B C22 H22C . . 109.5 ?
    C21 C23 H23A . . 109.5 ?
    C21 C23 H23B . . 109.5 ?
    H23A C23 H23B . . 109.5 ?
    C21 C23 H23C . . 109.5 ?
    H23A C23 H23C . . 109.5 ?
    H23B C23 H23C . . 109.5 ?
    C19 C24 C26 . . 112.8(3) ?
    C19 C24 C25 . . 110.8(3) ?
    C26 C24 C25 . . 111.5(3) ?
    C19 C24 H24 . . 107.1 ?
    C26 C24 H24 . . 107.1 ?
    C25 C24 H24 . . 107.1 ?
    C24 C25 H25A . . 109.5 ?
    C24 C25 H25B . . 109.5 ?
    H25A C25 H25B . . 109.5 ?
    C24 C25 H25C . . 109.5 ?
    H25A C25 H25C . . 109.5 ?
    H25B C25 H25C . . 109.5 ?
    C24 C26 H26A . . 109.5 ?
    C24 C26 H26B . . 109.5 ?
    H26A C26 H26B . . 109.5 ?
    C24 C26 H26C . . 109.5 ?
    H26A C26 H26C . . 109.5 ?
    H26B C26 H26C . . 109.5 ?
loop_
    _geom_torsion_atom_site_label_1
    _geom_torsion_atom_site_label_2
    _geom_torsion_atom_site_label_3
    _geom_torsion_atom_site_label_4
    _geom_torsion_site_symmetry_1
    _geom_torsion_site_symmetry_2
    _geom_torsion_site_symmetry_3
    _geom_torsion_site_symmetry_4
    _geom_torsion
    _geom_torsion_publ_flag
    C20 N1 C2 C1 . . . . -169(2) ?
    C14 C1 C2 N1 . . . . 82(2) ?
    C8 C1 C2 N1 . . . . -101(2) ?
    C8 C3 C4 C5 . . . . 0.5(5) ?
    C3 C4 C5 C6 . . . . -1.4(5) ?
    C4 C5 C6 C7 . . . . 1.0(5) ?
    C5 C6 C7 C8 . . . . 0.3(5) ?
    C4 C3 C8 C7 . . . . 0.8(5) ?
    C4 C3 C8 C1 . . . . 179.7(3) ?
    C6 C7 C8 C3 . . . . -1.2(4) ?
    C6 C7 C8 C1 . . . . 179.9(3) ?
    C2 C1 C8 C3 . . . . -18.4(5) ?
    C14 C1 C8 C3 . . . . 158.0(3) ?
    C2 C1 C8 C7 . . . . 160.5(3) ?
    C14 C1 C8 C7 . . . . -23.1(4) ?
    C14 C9 C10 C11 . . . . 0.7(5) ?
    C9 C10 C11 C12 . . . . 0.1(5) ?
    C10 C11 C12 C13 . . . . -0.7(6) ?
    C11 C12 C13 C14 . . . . 0.6(5) ?
    C10 C9 C14 C13 . . . . -0.7(5) ?
    C10 C9 C14 C1 . . . . -178.5(3) ?
    C12 C13 C14 C9 . . . . 0.1(5) ?
    C12 C13 C14 C1 . . . . 178.0(3) ?
    C2 C1 C14 C9 . . . . 132.2(3) ?
    C8 C1 C14 C9 . . . . -44.3(4) ?
    C2 C1 C14 C13 . . . . -45.6(4) ?
    C8 C1 C14 C13 . . . . 137.9(3) ?
    C20 C15 C16 C17 . . . . 1.3(4) ?
    C21 C15 C16 C17 . . . . -176.5(3) ?
    C15 C16 C17 C18 . . . . 1.3(5) ?
    C16 C17 C18 C19 . . . . -1.3(5) ?
    C17 C18 C19 C20 . . . . -1.3(5) ?
    C17 C18 C19 C24 . . . . 179.4(3) ?
    C16 C15 C20 C19 . . . . -4.1(4) ?
    C21 C15 C20 C19 . . . . 173.8(3) ?
    C16 C15 C20 N1 . . . . -179.8(2) ?
    C21 C15 C20 N1 . . . . -1.9(4) ?
    C18 C19 C20 C15 . . . . 4.0(4) ?
    C24 C19 C20 C15 . . . . -176.7(3) ?
    C18 C19 C20 N1 . . . . 179.5(3) ?
    C24 C19 C20 N1 . . . . -1.3(4) ?
    C2 N1 C20 C15 . . . . -139.4(3) ?
    C2 N1 C20 C19 . . . . 44.9(4) ?
    C16 C15 C21 C23 . . . . -21.2(4) ?
    C20 C15 C21 C23 . . . . 161.0(3) ?
    C16 C15 C21 C22 . . . . 103.7(3) ?
    C20 C15 C21 C22 . . . . -74.0(3) ?
    C18 C19 C24 C26 . . . . -41.8(4) ?
    C20 C19 C24 C26 . . . . 139.0(3) ?
    C18 C19 C24 C25 . . . . 84.0(4) ?
    C20 C19 C24 C25 . . . . -95.2(4) ?
loop_
    _geom_hbond_atom_site_label_D
    _geom_hbond_atom_site_label_H
    _geom_hbond_atom_site_label_A
    _geom_hbond_site_symmetry_A
    _geom_hbond_distance_DH
    _geom_hbond_distance_HA
    _geom_hbond_distance_DA
    _geom_hbond_angle_DHA
    C5 H5 N1 2_575 0.95 2.72 3.554(4) 146
