# Supplementary material for: N-(Diphenyl­vinyl­idene)-2,6-diisopropyl­aniline
Source: Acta Crystallogr Sect E Struct Rep Online. 2008 Dec 6;65(Pt 1):o25. doi: 10.1107/S1600536808040397 (PMC2967944; doi:10.1107/S1600536808040397)
Supplement: Supplementary file 2 [file e-65-00o25-Isup2.hkl]

# 
# h,k,l, Fc-squared, Fo-squared, sigma(Fo-squared) and status flag 
# 
data_I
_shelx_title ' tt279 in P2(1)2(1)2(1)' 
_shelx_refln_list_code          4 
_shelx_F_calc_maximum      160.83 
_exptl_crystal_F_000       760.00 
_reflns_d_resolution_high  0.8741 
 
loop_ 
 _symmetry_equiv_pos_as_xyz 
 'x, y, z' 
 '-x+1/2, -y, z+1/2' 
 '-x, y+1/2, -z+1/2' 
 'x+1/2, -y+1/2, -z' 
 
_cell_length_a     8.0820 
_cell_length_b    14.3080 
_cell_length_c    17.7900 
_cell_angle_alpha  90.000 
_cell_angle_beta   90.000 
_cell_angle_gamma  90.000 
 
_shelx_F_squared_multiplier     1.000 
 
loop_ 
 _refln_index_h 
 _refln_index_k 
 _refln_index_l 
 _refln_F_squared_calc 
 _refln_F_squared_meas 
 _refln_F_squared_sigma 
 _refln_observed_status 
   2   0   0    17211.35    16581.21     58.89 o 
   4   0   0      240.49      252.04      9.67 o 
   6   0   0        0.39        3.27      2.63 o 
   8   0   0      313.64      305.41     13.71 o 
   1   1   0     6779.88     6287.90     37.13 o 
   2   1   0     1541.10     1442.15     29.36 o 
   3   1   0     1412.03     1434.17     16.33 o 
   4   1   0      586.54      591.84     13.29 o 
   5   1   0        3.18       -0.60      4.88 o 
   6   1   0       56.09       52.91      2.57 o 
   7   1   0        7.75       -4.00      7.61 o 
   8   1   0      178.19      177.65      6.99 o 
   9   1   0        0.80       -8.98      8.98 o 
   0   2   0      117.21      124.81      4.62 o 
   1   2   0      294.57      287.52      6.63 o 
   2   2   0     1016.92      946.53     11.37 o 
   3   2   0       43.48       44.68      2.03 o 
   4   2   0       98.05      108.24      5.66 o 
   5   2   0      356.54      358.99      8.87 o 
   6   2   0      113.01      104.44      5.33 o 
   7   2   0      190.01      195.22      5.58 o 
   8   2   0       36.47       35.54      3.30 o 
   9   2   0        1.39        0.23      4.23 o 
   1   3   0     1630.18     1660.19     15.09 o 
   2   3   0     2567.96     2125.27    203.56 o 
   3   3   0      228.91      249.99     13.62 o 
   4   3   0       41.11       53.43      2.13 o 
   5   3   0     1035.24     1140.21     20.26 o 
   6   3   0       24.82       25.16      2.47 o 
   7   3   0       30.75       28.03      2.85 o 
   8   3   0        9.03        4.08      6.55 o 
   9   3   0      135.82      153.97      4.77 o 
   0   4   0      234.31      235.32     10.03 o 
   1   4   0     1557.11     1538.93     38.87 o 
   2   4   0     1341.91     1283.35    148.37 o 
   3   4   0      414.62      430.87      9.77 o 
   4   4   0      635.82      691.18     15.38 o 
   5   4   0      425.84      440.32     10.14 o 
   6   4   0       41.50       42.20      3.68 o 
   7   4   0      165.97      190.02      5.39 o 
   8   4   0       22.93       20.41      3.16 o 
   1   5   0      622.87      625.54     11.54 o 
   2   5   0      369.09      344.22     55.93 o 
   3   5   0     3801.21     4036.35     78.17 o 
   4   5   0      421.53      408.46      9.18 o 
   5   5   0        7.22        7.72      2.95 o 
   6   5   0       96.29      101.28      4.61 o 
   7   5   0      268.04      272.41     23.94 o 
   8   5   0      142.40      142.47      6.86 o 
   0   6   0     1287.07     1524.28     18.33 o 
   1   6   0      869.93      969.20     31.23 o 
   2   6   0       95.57       80.42      5.52 o 
   3   6   0     1016.28     1062.41     39.04 o 
   4   6   0       21.89       17.80      2.11 o 
   5   6   0      184.15      164.01      5.15 o 
   6   6   0      217.87      229.89      6.54 o 
   7   6   0       58.35       50.14      3.36 o 
   8   6   0      131.34      133.23      4.44 o 
   1   7   0     1382.14     1477.98     27.22 o 
   2   7   0        1.67       -1.71      3.07 o 
   3   7   0       14.70       19.33      1.93 o 
   4   7   0       68.22       69.22      2.57 o 
   5   7   0        2.32        0.30      4.01 o 
   6   7   0        1.25       -6.74      6.74 o 
   7   7   0       85.28       95.58      8.84 o 
   8   7   0        0.00       -2.87      4.04 o 
   0   8   0      572.68      674.02     20.94 o 
   1   8   0       16.93       22.46     16.51 o 
   2   8   0      218.06      197.06     14.74 o 
   3   8   0      737.06      735.11     29.29 o 
   4   8   0       13.60       15.07      4.08 o 
   5   8   0        3.41        2.84      5.47 o 
   6   8   0       84.09       83.43      3.43 o 
   7   8   0       77.33       85.53      5.60 o 
   8   8   0       89.62       85.58      4.18 o 
   1   9   0       23.00       33.30      2.20 o 
   2   9   0      314.22      302.40     10.63 o 
   3   9   0      940.32      968.00     27.80 o 
   4   9   0      133.80      137.62      8.45 o 
   5   9   0        3.32       -7.70      7.70 o 
   6   9   0      212.08      227.57      7.23 o 
   7   9   0       30.91       31.88      3.48 o 
   0  10   0        8.44        5.25      3.02 o 
   1  10   0       17.67       15.72      2.28 o 
   2  10   0       62.48       64.31      4.67 o 
   3  10   0      218.01      220.11      5.70 o 
   4  10   0      475.23      487.95     15.41 o 
   5  10   0      547.04      578.89     14.23 o 
   6  10   0       26.31       31.65      4.19 o 
   7  10   0       41.29       35.96      4.48 o 
   1  11   0      149.92      156.35      7.45 o 
   2  11   0      482.27      476.55     27.89 o 
   3  11   0       17.36       14.04      2.85 o 
   4  11   0        8.26        6.54     12.85 o 
   5  11   0      372.74      387.89     13.51 o 
   6  11   0       58.54       63.97      3.76 o 
   0  12   0      192.99      196.63      5.73 o 
   1  12   0        0.37        1.51      7.05 o 
   2  12   0       29.55       27.65      2.96 o 
   3  12   0      613.56      683.47     28.79 o 
   4  12   0       35.90       38.63      3.54 o 
   5  12   0       36.55       33.46      3.62 o 
   6  12   0        4.11        6.86      4.44 o 
   1  13   0      688.69      784.36     17.66 o 
   2  13   0        7.73       -0.06      2.35 o 
   3  13   0        4.11       -1.00      2.78 o 
   4  13   0      238.09      254.89     10.98 o 
   5  13   0        0.04        1.54      5.22 o 
   0  14   0     2088.57     2116.12     39.05 o 
   1  14   0       12.13        7.84      3.16 o 
   2  14   0      238.43      286.61     17.03 o 
   3  14   0       23.52       30.93      3.56 o 
   4  14   0       10.73        1.55      5.89 o 
   1  15   0       53.56       58.23      3.90 o 
   2  15   0       55.12       51.54      3.86 o 
   3  15   0        2.98       -0.08      3.53 o 
   0  16   0       58.64       69.34      4.01 o 
   1  16   0       51.17       57.89      4.10 o 
   1   0   1     2068.87     1876.16     15.09 o 
   2   0   1      343.82      366.00     10.84 o 
   3   0   1      324.87      335.03     12.35 o 
   4   0   1      609.61      664.26     19.65 o 
   5   0   1      345.69      366.00     12.08 o 
   6   0   1      346.51      400.52     14.38 o 
   7   0   1      348.34      351.97     15.52 o 
   8   0   1       13.54       11.92      4.14 o 
   9   0   1        3.82       -2.36      7.86 o 
   0   1   1       24.39       17.95      9.62 o 
   1   1   1     3440.42     2820.97    382.54 o 
   2   1   1    10970.75    10899.36     68.20 o 
   3   1   1     1102.13     1116.29     14.66 o 
   4   1   1      435.99      426.57     11.92 o 
   5   1   1      518.18      535.40     13.89 o 
   6   1   1      107.49      106.53      6.85 o 
   7   1   1      245.91      251.68      9.16 o 
   8   1   1       70.29       74.60      3.45 o 
   9   1   1       51.03       50.72      4.71 o 
   0   2   1     3579.35     2514.30   1039.60 o 
   1   2   1     3697.04     2940.11    658.21 o 
   2   2   1     5125.16     4876.02     34.97 o 
   3   2   1      560.84      559.36     14.42 o 
   4   2   1     1425.18     1518.88     20.10 o 
   5   2   1      134.18      126.91      3.77 o 
   6   2   1       18.57       19.14      2.31 o 
   7   2   1      227.24      225.54     14.09 o 
   8   2   1      284.36      305.41      9.26 o 
   9   2   1       97.41      112.02      4.61 o 
   0   3   1      931.35      762.52    184.21 o 
   1   3   1     8122.93     6508.24   1492.93 o 
   2   3   1     3337.75     2809.31    538.47 o 
   3   3   1     1183.38     1204.60     16.57 o 
   4   3   1      351.32      406.85     14.04 o 
   5   3   1       58.10       63.64      2.32 o 
   6   3   1       14.28       15.77      2.32 o 
   7   3   1       35.84       37.92      4.37 o 
   8   3   1       42.45       50.57      3.39 o 
   9   3   1       86.75       91.08      4.02 o 
   0   4   1       25.07       21.77      4.45 o 
   1   4   1      767.57      629.73    150.83 o 
   2   4   1      448.02      422.14    105.20 o 
   3   4   1      421.96      356.65     53.52 o 
   4   4   1      651.87      728.34     15.17 o 
   5   4   1      427.54      427.40     12.82 o 
   6   4   1       49.92       48.87      3.12 o 
   7   4   1       65.39       59.70      5.34 o 
   8   4   1       32.20       36.86      3.29 o 
   0   5   1      172.80      192.33     21.86 o 
   1   5   1      311.51      281.99     59.59 o 
   2   5   1      172.56      125.15     32.01 o 
   3   5   1       22.29       17.72      6.79 o 
   4   5   1      186.93      172.76     17.93 o 
   5   5   1      188.55      200.41      9.52 o 
   6   5   1        4.38        2.15      4.17 o 
   7   5   1      113.35      114.23      4.77 o 
   8   5   1       69.59       75.72      5.96 o 
   0   6   1     2260.37     2295.02    233.63 o 
   1   6   1      687.41      668.60    135.29 o 
   2   6   1      109.90      109.48     19.24 o 
   3   6   1       35.20       26.49     13.54 o 
   4   6   1      358.29      341.79     71.32 o 
   5   6   1      265.08      244.82      7.32 o 
   6   6   1      271.67      292.58      7.89 o 
   7   6   1      140.71      151.69      4.35 o 
   8   6   1       20.59       26.78      5.82 o 
   0   7   1     1713.77     1998.37     91.91 o 
   1   7   1      113.97      134.71     26.44 o 
   2   7   1        0.56        2.15      3.86 o 
   3   7   1      603.31      484.75    129.59 o 
   4   7   1      121.53       83.32     19.28 o 
   5   7   1      448.46      408.24     39.27 o 
   6   7   1      227.57      228.93     16.12 o 
   7   7   1       23.17       26.12      5.32 o 
   8   7   1       13.31        9.94      5.49 o 
   0   8   1      158.67      203.73     11.73 o 
   1   8   1       15.65       19.67      2.63 o 
   2   8   1      301.79      265.75     24.96 o 
   3   8   1      126.56      101.68     21.64 o 
   4   8   1      259.91      231.97     63.84 o 
   5   8   1      722.99      593.44    117.33 o 
   6   8   1       73.01       62.79      3.27 o 
   7   8   1      127.08      135.66      4.11 o 
   8   8   1      139.60      142.64      4.40 o 
   0   9   1        0.77       -4.18      5.58 o 
   1   9   1       12.53       10.96      2.08 o 
   2   9   1       34.11       31.25      3.92 o 
   3   9   1       53.13       57.09     10.77 o 
   4   9   1       37.83       31.81      9.06 o 
   5   9   1      551.07      458.79     62.93 o 
   6   9   1       55.50       51.43      3.45 o 
   7   9   1       12.94        9.57     16.65 o 
   0  10   1       83.27       88.33      2.94 o 
   1  10   1      428.84      452.55     16.01 o 
   2  10   1      131.36      125.69     11.32 o 
   3  10   1      124.10      111.71     11.54 o 
   4  10   1      290.88      243.83     46.64 o 
   5  10   1      275.36      250.56     30.59 o 
   6  10   1       47.73       41.17      3.49 o 
   7  10   1       13.53       -5.32      7.06 o 
   0  11   1      654.93      660.57     16.56 o 
   1  11   1      132.33      146.29      4.00 o 
   2  11   1      440.01      437.30     29.18 o 
   3  11   1      279.46      259.51     25.00 o 
   4  11   1      181.44      175.73     32.04 o 
   5  11   1      155.92      148.80     10.38 o 
   6  11   1       30.22       35.16      8.26 o 
   0  12   1       83.22       81.12      3.43 o 
   1  12   1     1222.28     1314.49     39.11 o 
   2  12   1       36.13       37.17      3.52 o 
   3  12   1      544.44      528.67     56.83 o 
   4  12   1      219.01      218.32     25.58 o 
   5  12   1        0.15       -0.18      2.32 o 
   6  12   1        3.58      -11.10     20.87 o 
   0  13   1      241.26      273.96     13.40 o 
   1  13   1      177.55      182.25     13.01 o 
   2  13   1      441.99      447.39     15.93 o 
   3  13   1       84.34       79.95      5.58 o 
   4  13   1       50.23       56.56      6.67 o 
   5  13   1       29.54       28.62      3.58 o 
   0  14   1       58.34       62.72      3.85 o 
   1  14   1      167.30      174.12      4.90 o 
   2  14   1       54.09       59.40      3.78 o 
   3  14   1       25.82       22.10      3.51 o 
   4  14   1        2.00        0.58      2.49 o 
   0  15   1       96.98      104.31      4.33 o 
   1  15   1        0.02       -0.73      8.65 o 
   2  15   1      127.57      131.11     12.56 o 
   3  15   1       39.96       54.39      3.96 o 
   0  16   1       17.40       -0.06      4.16 o 
   1  16   1       46.86       62.89      4.07 o 
   0   0   2     4539.39     4211.46     19.79 o 
   1   0   2      127.76      123.35      4.35 o 
   2   0   2     3200.97     3122.58     27.99 o 
   3   0   2       31.34       36.65      2.11 o 
   4   0   2       12.08        0.45      3.50 o 
   5   0   2      299.96      300.86     11.33 o 
   6   0   2      303.50      334.63     13.15 o 
   7   0   2      287.52      332.63     15.48 o 
   8   0   2        3.16        0.00      0.12 o 
   9   0   2       72.72       75.31      5.29 o 
   0   1   2     1349.92     1215.63     13.66 o 
   1   1   2     8582.42     8263.40     30.68 o 
   2   1   2     1306.26     1228.19     14.88 o 
   3   1   2      377.03      392.08      9.75 o 
   4   1   2       11.29       10.54      1.74 o 
   5   1   2      313.44      304.80     12.92 o 
   6   1   2       31.83       32.80      2.43 o 
   7   1   2       68.03       74.77      3.13 o 
   8   1   2      132.01      139.85      4.01 o 
   9   1   2       24.14       19.78      8.92 o 
   0   2   2     3883.35     3539.16     34.99 o 
   1   2   2     6076.07     5568.01    356.51 o 
   2   2   2     2014.15     1950.55     24.04 o 
   3   2   2     1255.42     1350.92     16.69 o 
   4   2   2      263.65      291.62      7.49 o 
   5   2   2        0.40        4.83      1.66 o 
   6   2   2        2.51       -2.08      9.31 o 
   7   2   2       97.23       99.70      3.23 o 
   8   2   2       60.80       63.04      6.51 o 
   9   2   2       39.87       33.99     21.81 o 
   0   3   2       29.77       27.57      1.25 o 
   1   3   2      775.39      709.18     44.34 o 
   2   3   2     2447.85     2218.67    131.24 o 
   3   3   2      145.31      154.33      4.20 o 
   4   3   2      368.78      349.47     14.23 o 
   5   3   2      118.98      140.09      3.83 o 
   6   3   2       55.37       47.13      2.64 o 
   7   3   2       63.38       65.80      4.16 o 
   8   3   2       78.66       84.32      3.60 o 
   9   3   2       30.69       32.36      5.31 o 
   0   4   2      113.57      113.11      3.52 o 
   1   4   2      386.28      360.08     22.69 o 
   2   4   2     1059.90      945.19     78.37 o 
   3   4   2     1545.76     1605.34     25.75 o 
   4   4   2     1783.12     1847.57     43.04 o 
   5   4   2        4.14        3.38      1.79 o 
   6   4   2      256.72      276.03      7.15 o 
   7   4   2      122.52      129.15      3.98 o 
   8   4   2       70.90       72.18      3.59 o 
   0   5   2     5066.19     5185.49    111.33 o 
   1   5   2       91.67       81.92     15.42 o 
   2   5   2      460.23      460.28     44.69 o 
   3   5   2       36.96       38.52      2.04 o 
   4   5   2      943.03      930.41     26.56 o 
   5   5   2       85.99       84.82      2.68 o 
   6   5   2       66.07       71.11      4.77 o 
   7   5   2      116.91      123.00      7.13 o 
   8   5   2       54.00       55.75      3.61 o 
   0   6   2      526.96      577.08     38.17 o 
   1   6   2      260.30      281.27     15.01 o 
   2   6   2      153.43      144.71     20.24 o 
   3   6   2      218.25      220.52      6.27 o 
   4   6   2       23.53       22.10      2.14 o 
   5   6   2       44.67       51.40      2.62 o 
   6   6   2      151.22      161.60      4.77 o 
   7   6   2        3.08        2.49      2.28 o 
   8   6   2       95.82      103.04      5.51 o 
   0   7   2       14.45        8.23      1.94 o 
   1   7   2      987.00     1096.95     55.56 o 
   2   7   2      489.42      484.66     45.85 o 
   3   7   2       23.60       29.90      2.39 o 
   4   7   2       22.07       24.18      3.59 o 
   5   7   2       97.06       90.12      4.11 o 
   6   7   2      111.24      121.84     10.95 o 
   7   7   2       82.43       80.16      3.69 o 
   8   7   2       25.22        1.24     13.10 o 
   0   8   2        0.33       -2.12      8.61 o 
   1   8   2      436.65      506.61     24.04 o 
   2   8   2      339.49      337.94     34.04 o 
   3   8   2      179.63      182.36     11.74 o 
   4   8   2      166.97      152.04      4.22 o 
   5   8   2        3.44        4.37      3.37 o 
   6   8   2       42.36       37.82      3.02 o 
   7   8   2       50.52       47.06      3.51 o 
   0   9   2        1.05       -6.63      6.63 o 
   1   9   2       47.52       48.27      2.36 o 
   2   9   2        5.67        3.79      5.29 o 
   3   9   2       50.80       54.48      8.23 o 
   4   9   2      389.98      373.07     15.37 o 
   5   9   2       17.92       19.21      2.92 o 
   6   9   2       17.49       24.32     16.24 o 
   7   9   2      199.45      202.56      5.25 o 
   0  10   2        9.93        3.69      5.70 o 
   1  10   2      330.92      362.23     32.84 o 
   2  10   2       24.52       25.39      5.12 o 
   3  10   2      660.83      708.47     41.79 o 
   4  10   2     1120.38     1211.46     25.42 o 
   5  10   2       13.08        5.87     20.36 o 
   6  10   2       52.83       53.04      3.57 o 
   7  10   2       76.94       77.29      7.48 o 
   0  11   2       79.43       86.30      3.06 o 
   1  11   2      102.66      122.31      5.42 o 
   2  11   2       97.01      102.89      3.29 o 
   3  11   2       18.08       19.71      2.92 o 
   4  11   2       42.30       48.95      6.87 o 
   5  11   2       65.78       65.88      3.77 o 
   6  11   2        3.59        5.57      2.84 o 
   0  12   2        9.13        7.51     11.78 o 
   1  12   2      109.37      119.12      3.65 o 
   2  12   2       85.06       92.52      3.47 o 
   3  12   2      599.40      626.32     20.20 o 
   4  12   2       98.41       95.44      3.95 o 
   5  12   2      232.95      263.44      8.30 o 
   6  12   2       54.08       69.49      4.08 o 
   0  13   2      157.11      154.31      4.35 o 
   1  13   2      257.15      256.23     13.17 o 
   2  13   2       53.44       60.77      3.66 o 
   3  13   2       57.65       58.47      3.83 o 
   4  13   2       90.14       99.16      7.62 o 
   5  13   2       63.38       63.11      4.03 o 
   0  14   2        4.48        4.27      2.74 o 
   1  14   2       70.37       78.84      4.59 o 
   2  14   2       23.48       24.50      3.41 o 
   3  14   2       18.09       16.95      3.42 o 
   4  14   2       17.69       10.72     16.31 o 
   0  15   2      230.66      269.35     10.78 o 
   1  15   2       71.09       69.07      6.73 o 
   2  15   2      146.17      158.81      7.30 o 
   3  15   2        7.58       -0.04      2.37 o 
   0  16   2        8.32        9.45      4.90 o 
   1  16   2      106.95      102.59      7.21 o 
   1   0   3     2591.39     2477.20     21.67 o 
   2   0   3    17387.04    17058.49     68.27 o 
   3   0   3       77.71       60.61      3.05 o 
   4   0   3     2076.91     2285.95     34.36 o 
   5   0   3      318.04      323.95     12.15 o 
   6   0   3      725.40      767.92     25.95 o 
   7   0   3        4.83        6.50      3.21 o 
   8   0   3       84.80       93.28      5.26 o 
   9   0   3      101.46      108.13      5.67 o 
   0   1   3      162.19      160.05     15.51 o 
   1   1   3     4135.41     3665.30    262.85 o 
   2   1   3      560.28      539.09      9.47 o 
   3   1   3      116.08      134.00      3.67 o 
   4   1   3      378.69      410.49      8.26 o 
   5   1   3      495.51      538.52     11.66 o 
   6   1   3      124.05      119.22      4.05 o 
   7   1   3      483.82      486.84     23.28 o 
   8   1   3       31.75       26.92      3.20 o 
   9   1   3       14.33       13.65      2.99 o 
   0   2   3      184.95      135.11      3.85 o 
   1   2   3      294.09      242.01     32.84 o 
   2   2   3     3237.99     3090.57    179.71 o 
   3   2   3      945.88      904.46     14.36 o 
   4   2   3      725.40      760.05     15.26 o 
   5   2   3       36.20       29.88      2.06 o 
   6   2   3      185.80      205.03      5.95 o 
   7   2   3       27.98       28.53      2.63 o 
   8   2   3      156.44      160.40      4.16 o 
   9   2   3       91.61       91.77      6.23 o 
   0   3   3     1070.89      963.04     60.05 o 
   1   3   3     1112.41      998.99     95.22 o 
   2   3   3      307.91      212.34     75.62 o 
   3   3   3      736.42      801.42     88.03 o 
   4   3   3       18.70       21.23      1.84 o 
   5   3   3      737.75      819.13     17.63 o 
   6   3   3      114.05      120.58      3.72 o 
   7   3   3        2.96       -2.50     11.09 o 
   8   3   3       26.75       32.73      3.21 o 
   0   4   3     1009.76     1061.40     13.04 o 
   1   4   3       70.80       74.56      5.35 o 
   2   4   3      164.28      105.70     43.51 o 
   3   4   3      193.89      179.35     56.89 o 
   4   4   3       59.04       70.81      5.14 o 
   5   4   3       99.07       97.61      8.77 o 
   6   4   3       97.81       97.21      3.25 o 
   7   4   3       25.26       33.41      2.72 o 
   8   4   3       63.94       73.89      3.64 o 
   0   5   3      569.32      614.39     26.73 o 
   1   5   3      746.97      815.50     66.17 o 
   2   5   3      449.56      362.53     95.82 o 
   3   5   3      799.56      664.00    180.50 o 
   4   5   3       25.30       22.67      5.43 o 
   5   5   3       57.36       55.41      7.44 o 
   6   5   3       51.09       51.87      2.88 o 
   7   5   3        7.75        9.13      2.68 o 
   8   5   3       14.52       11.32      3.08 o 
   0   6   3       54.72       57.85      5.74 o 
   1   6   3     1237.60     1363.25     91.30 o 
   2   6   3     1120.99     1145.79    236.08 o 
   3   6   3      434.31      355.68     89.44 o 
   4   6   3      119.79       92.95     27.80 o 
   5   6   3       29.02       27.68      2.49 o 
   6   6   3      141.08      130.86      4.60 o 
   7   6   3       80.67       78.21      3.59 o 
   8   6   3       97.25      110.43      3.95 o 
   0   7   3      255.11      325.93     22.43 o 
   1   7   3      582.71      669.95     36.09 o 
   2   7   3      157.60      155.07     22.97 o 
   3   7   3        9.49        7.06      3.62 o 
   4   7   3       21.67       19.05      3.98 o 
   5   7   3      190.40      155.01     48.19 o 
   6   7   3      103.27      100.92      7.11 o 
   7   7   3       18.69       20.76      8.81 o 
   8   7   3       96.69       90.39      3.86 o 
   0   8   3       45.72       36.80      2.09 o 
   1   8   3      187.59      209.12      5.55 o 
   2   8   3        0.36       -2.62      8.43 o 
   3   8   3      107.58      109.46     12.08 o 
   4   8   3      267.09      219.73     54.60 o 
   5   8   3      289.93      225.01     62.69 o 
   6   8   3       26.79       21.43      4.85 o 
   7   8   3       85.20       68.92      9.14 o 
   0   9   3        7.19        8.38      3.07 o 
   1   9   3      202.09      193.67      8.04 o 
   2   9   3       76.35       79.93      7.45 o 
   3   9   3       52.35       52.37      6.51 o 
   4   9   3       67.89       57.87      6.22 o 
   5   9   3      167.62      131.35     40.13 o 
   6   9   3      206.17      167.99     51.08 o 
   7   9   3       32.92       25.71      5.77 o 
   0  10   3      117.48      121.34      3.89 o 
   1  10   3       61.61       62.59      8.96 o 
   2  10   3      233.95      226.53     20.98 o 
   3  10   3      846.97      839.82     97.02 o 
   4  10   3       54.90       53.26      5.84 o 
   5  10   3        0.03        1.33      6.45 o 
   6  10   3       27.44       26.61      5.85 o 
   7  10   3       24.41       21.58      3.30 o 
   0  11   3      598.06      602.06     17.11 o 
   1  11   3       73.51       76.25      4.97 o 
   2  11   3       10.23        6.03      8.37 o 
   3  11   3       21.82       20.77     16.60 o 
   4  11   3      203.42      201.46     13.84 o 
   5  11   3      120.41      113.22     24.54 o 
   6  11   3       27.76       24.31      3.38 o 
   0  12   3      207.75      233.48      6.56 o 
   1  12   3       79.71       91.37      3.94 o 
   2  12   3      531.79      551.09     36.66 o 
   3  12   3      156.15      157.96     11.87 o 
   4  12   3       63.78       62.78      3.61 o 
   5  12   3       13.44       15.82      6.47 o 
   6  12   3       30.68       27.59      4.96 o 
   0  13   3       16.45       12.19      2.95 o 
   1  13   3        7.91        5.14      2.57 o 
   2  13   3       12.58        9.88      5.09 o 
   3  13   3       22.78       27.65      3.41 o 
   4  13   3       71.31       74.45      5.85 o 
   5  13   3       16.69       19.14      5.96 o 
   0  14   3        9.04        1.16      2.55 o 
   1  14   3        9.17        8.80      3.11 o 
   2  14   3       38.87       44.04      3.63 o 
   3  14   3       10.53      -11.15     11.15 o 
   4  14   3       41.03       45.53      3.74 o 
   0  15   3        1.43        4.32      6.88 o 
   1  15   3       61.66       62.41      5.51 o 
   2  15   3       49.21       46.73      3.96 o 
   3  15   3       48.45       57.19      3.95 o 
   0  16   3       19.52       17.48      3.58 o 
   1  16   3       44.07       46.29      4.09 o 
   0   0   4     7899.26     7656.32     38.11 o 
   1   0   4    25865.77    23658.04     73.69 o 
   2   0   4     1477.05     1549.37     22.29 o 
   3   0   4      104.23       93.49      3.37 o 
   4   0   4      277.21      281.55     10.60 o 
   5   0   4      187.95      205.64      8.75 o 
   6   0   4        8.85        8.26      3.13 o 
   7   0   4      110.25      113.63      4.65 o 
   8   0   4        5.23        9.16      3.82 o 
   9   0   4        4.46      -13.76     13.76 o 
   0   1   4      301.42      258.79      6.32 o 
   1   1   4      851.18      886.55     11.01 o 
   2   1   4      361.66      353.07     19.01 o 
   3   1   4     1427.93     1479.54     18.06 o 
   4   1   4       35.90       34.21      5.42 o 
   5   1   4       12.41       12.80      1.89 o 
   6   1   4       47.94       53.65      2.64 o 
   7   1   4      180.82      189.09      9.13 o 
   8   1   4      107.50      106.81      3.90 o 
   9   1   4        7.97        0.56      6.21 o 
   0   2   4     4960.09     4756.67     37.55 o 
   1   2   4     5619.22     5149.59    541.07 o 
   2   2   4     2632.93     2620.15     20.88 o 
   3   2   4     1693.13     1755.38     46.07 o 
   4   2   4     1018.19     1047.85     33.48 o 
   5   2   4        1.91        6.07      1.76 o 
   6   2   4      457.71      441.67     13.72 o 
   7   2   4      131.92      128.35      3.67 o 
   8   2   4       19.98       25.74      2.97 o 
   0   3   4      299.97      284.80     17.43 o 
   1   3   4      510.97      493.90     25.38 o 
   2   3   4      255.82      251.01     25.79 o 
   3   3   4     1663.05     1787.20     20.83 o 
   4   3   4      813.95      897.63     16.83 o 
   5   3   4      213.89      247.92      6.64 o 
   6   3   4       50.04       51.61      2.76 o 
   7   3   4      143.79      155.84      4.56 o 
   8   3   4       27.93       33.88      3.13 o 
   0   4   4       37.59       36.26      1.44 o 
   1   4   4      159.39      184.86      5.17 o 
   2   4   4      383.76      403.74     31.96 o 
   3   4   4      152.34      171.84     10.63 o 
   4   4   4      171.35      194.37      5.47 o 
   5   4   4      151.94      158.56      4.25 o 
   6   4   4       98.70      106.69      3.39 o 
   7   4   4       84.33       80.42      3.24 o 
   8   4   4       87.79       91.97      3.76 o 
   0   5   4      774.09      769.81     18.12 o 
   1   5   4      208.88      251.49      6.58 o 
   2   5   4      496.11      482.44     54.44 o 
   3   5   4      383.37      360.37     81.45 o 
   4   5   4      110.10      124.57     12.66 o 
   5   5   4       91.77      105.45      5.85 o 
   6   5   4       31.06       30.45      3.36 o 
   7   5   4       86.28       95.42      3.66 o 
   8   5   4       19.82       21.84      8.31 o 
   0   6   4       25.19       30.67      5.56 o 
   1   6   4      294.93      340.82      7.94 o 
   2   6   4      208.41      221.56     34.08 o 
   3   6   4       24.54       23.40      3.11 o 
   4   6   4       29.46       22.95      3.69 o 
   5   6   4       44.37       43.12      2.72 o 
   6   6   4       15.79       20.28      4.49 o 
   7   6   4       75.40       73.76      3.57 o 
   8   6   4        9.18       10.43      2.96 o 
   0   7   4     2428.74     2696.52     70.70 o 
   1   7   4      731.24      803.69     31.19 o 
   2   7   4      402.92      448.96     29.36 o 
   3   7   4       17.11       13.89      2.42 o 
   4   7   4       49.04       51.77      5.66 o 
   5   7   4      130.02      123.52     11.14 o 
   6   7   4      162.67      165.74      9.33 o 
   7   7   4       65.94       63.89      5.49 o 
   8   7   4       18.13       13.66     13.63 o 
   0   8   4       22.14       33.34      5.45 o 
   1   8   4     1276.80     1403.56     29.78 o 
   2   8   4       73.04       74.79      4.82 o 
   3   8   4        0.04       -0.84      5.61 o 
   4   8   4       11.88       15.86      9.09 o 
   5   8   4      116.15      124.45     10.93 o 
   6   8   4       57.47       56.87      3.29 o 
   7   8   4       50.93       54.88      3.58 o 
   0   9   4       26.13       35.51      3.89 o 
   1   9   4      364.86      370.92     26.26 o 
   2   9   4       39.50       33.46      2.79 o 
   3   9   4      157.03      139.55     25.98 o 
   4   9   4      186.59      187.75     27.09 o 
   5   9   4       18.61       -0.35      7.03 o 
   6   9   4       19.83       17.99      4.19 o 
   7   9   4       49.56       45.22      8.96 o 
   0  10   4      269.46      283.42     21.28 o 
   1  10   4      191.16      187.87      5.86 o 
   2  10   4       74.98       76.34      8.01 o 
   3  10   4       43.69       39.13      2.94 o 
   4  10   4       10.15        7.83      9.53 o 
   5  10   4       81.07       80.18      9.29 o 
   6  10   4       42.88       38.63      6.53 o 
   7  10   4       28.56       21.67      6.13 o 
   0  11   4        4.87        9.29      2.58 o 
   1  11   4       83.51       85.36      8.09 o 
   2  11   4       94.13       89.68     10.03 o 
   3  11   4      378.52      389.33     40.57 o 
   4  11   4      332.17      335.38     43.22 o 
   5  11   4       41.72       43.94      9.48 o 
   6  11   4       58.07       55.48      3.88 o 
   0  12   4        8.14        3.46      3.39 o 
   1  12   4      194.07      192.21      5.95 o 
   2  12   4       20.76        7.60      7.95 o 
   3  12   4       73.30       78.05     12.58 o 
   4  12   4       53.30       58.82      3.68 o 
   5  12   4      132.19      139.33      4.53 o 
   0  13   4      290.10      318.78     16.88 o 
   1  13   4       38.93       47.42      3.35 o 
   2  13   4       16.25       11.95      4.35 o 
   3  13   4       13.51       15.51      3.88 o 
   4  13   4        6.27        8.03      4.04 o 
   5  13   4       11.60        7.06      3.18 o 
   0  14   4      214.07      225.42     11.00 o 
   1  14   4      123.16      126.61      4.39 o 
   2  14   4       24.25       13.56     12.64 o 
   3  14   4        5.07        6.89      4.44 o 
   4  14   4       88.96       80.72      4.17 o 
   0  15   4       10.47        7.16      3.85 o 
   1  15   4        8.58       -0.48      9.97 o 
   2  15   4       27.46       34.43      3.71 o 
   3  15   4       35.33       39.66      3.92 o 
   0  16   4       16.43       17.83     13.81 o 
   1   0   5      558.70      537.39     13.12 o 
   2   0   5     2994.69     2920.31     31.77 o 
   3   0   5     1296.02     1493.32     26.93 o 
   4   0   5      311.79      339.82     10.84 o 
   5   0   5       12.86        2.49      6.30 o 
   6   0   5      598.75      592.23     17.49 o 
   7   0   5      235.36      219.61      6.78 o 
   8   0   5        7.95        8.07      3.84 o 
   0   1   5      127.47      130.95      9.76 o 
   1   1   5     2616.37     2513.77     36.58 o 
   2   1   5      923.90      966.57     26.40 o 
   3   1   5     1436.52     1444.50     18.73 o 
   4   1   5      208.71      221.56      6.99 o 
   5   1   5      167.06      172.90      5.06 o 
   6   1   5       38.78       35.09      2.55 o 
   7   1   5       40.20       48.90      6.25 o 
   8   1   5       21.01       18.24      5.41 o 
   0   2   5      574.48      493.27     78.59 o 
   1   2   5     3050.35     2735.88    216.25 o 
   2   2   5      512.49      443.70     41.41 o 
   3   2   5      210.25      224.47     11.58 o 
   4   2   5      100.83      110.93      4.58 o 
   5   2   5      218.41      244.97     12.99 o 
   6   2   5      253.11      249.49      6.85 o 
   7   2   5       13.69        9.65      3.42 o 
   8   2   5       13.54       17.95      7.62 o 
   0   3   5     1743.99     1462.35     15.90 o 
   1   3   5      791.22      742.15     50.10 o 
   3   3   5      161.92      142.00     33.19 o 
   4   3   5      367.61      353.91      8.54 o 
   5   3   5       38.86       41.71      2.38 o 
   6   3   5      161.47      158.40      4.21 o 
   7   3   5       73.07       82.97      6.15 o 
   8   3   5        3.59        5.43      6.82 o 
   0   4   5      740.38      593.72    148.43 o 
   1   4   5      207.27      205.99     12.82 o 
   3   4   5      454.54      305.65    156.73 o 
   4   4   5      230.14      234.03     13.67 o 
   5   4   5      259.98      255.84      7.08 o 
   6   4   5      579.53      580.86     12.80 o 
   7   4   5        7.20        4.45      2.39 o 
   8   4   5       26.21       19.68     13.49 o 
   0   5   5      441.00      343.31    127.47 o 
   1   5   5     2897.92     3152.70    102.70 o 
   2   5   5       71.84       53.34     20.05 o 
   3   5   5      127.26       87.17     47.82 o 
   4   5   5      211.23      164.17     69.46 o 
   5   5   5       18.68       27.37      3.97 o 
   6   5   5        6.16        8.55      3.42 o 
   7   5   5       53.88       54.60      3.28 o 
   8   5   5       20.67       19.83      4.11 o 
   0   6   5      807.74      734.99    195.00 o 
   1   6   5       35.93       35.21      3.43 o 
   2   6   5        4.37        3.43      1.60 o 
   3   6   5       29.30       27.00     11.26 o 
   4   6   5       61.66       49.61     16.95 o 
   5   6   5       18.72       17.94     14.94 o 
   6   6   5      126.52      129.74      3.42 o 
   7   6   5       56.84       56.38      3.60 o 
   8   6   5        1.10        5.71      3.38 o 
   0   7   5       55.64       54.87     10.78 o 
   1   7   5      111.88      113.24      5.01 o 
   2   7   5      127.87      123.71     19.69 o 
   3   7   5      360.81      274.16    103.69 o 
   4   7   5       89.09       76.51     29.37 o 
   5   7   5      129.98       91.36     33.15 o 
   6   7   5       47.58       57.85      4.84 o 
   7   7   5       26.71       32.67      3.24 o 
   8   7   5       33.13       37.19      3.49 o 
   0   8   5        6.31        4.37      2.45 o 
   1   8   5      241.48      257.78      7.22 o 
   2   8   5       35.92       39.13      3.42 o 
   3   8   5       46.86       46.92     17.38 o 
   4   8   5        6.71        3.13      2.66 o 
   5   8   5       55.71       50.84     14.22 o 
   6   8   5      163.24      156.85     31.25 o 
   7   8   5       54.28       42.06      3.42 o 
   0   9   5       46.99       54.09      4.45 o 
   1   9   5      241.69      276.91     17.70 o 
   2   9   5      183.56      198.09     21.36 o 
   3   9   5      100.38       82.70     21.08 o 
   4   9   5      161.44      115.44     35.25 o 
   5   9   5       23.64       16.79      5.30 o 
   6   9   5       98.86       81.60     21.79 o 
   7   9   5       51.19       53.83      7.87 o 
   0  10   5      167.21      180.96      8.61 o 
   1  10   5       86.78       91.06      3.05 o 
   2  10   5      843.04      861.18     63.00 o 
   3  10   5      403.05      340.67    103.17 o 
   4  10   5       29.86       33.22     25.00 o 
   5  10   5      230.56      190.49     47.72 o 
   6  10   5      129.16      108.45     14.48 o 
   0  11   5       26.30       24.49      2.91 o 
   1  11   5       39.51       32.93      2.87 o 
   2  11   5      260.75      281.20     25.35 o 
   3  11   5      373.56      329.22     52.90 o 
   4  11   5       17.30       13.38      7.62 o 
   5  11   5       59.31       58.61     11.86 o 
   6  11   5       30.83       32.56      3.46 o 
   0  12   5      350.50      342.35      8.68 o 
   1  12   5       96.04       96.14      3.69 o 
   2  12   5      151.11      147.85     12.16 o 
   3  12   5        1.72       -3.59      3.59 o 
   4  12   5       69.10       62.38      4.92 o 
   5  12   5      133.44      125.82     20.52 o 
   0  13   5        7.97       10.72      5.31 o 
   1  13   5        2.84       -1.08      2.18 o 
   2  13   5       85.46       88.81      3.79 o 
   3  13   5       90.50       82.40      9.61 o 
   4  13   5       39.58       27.51      3.44 o 
   5  13   5       20.87       13.42      8.69 o 
   0  14   5       99.70      103.50      4.13 o 
   1  14   5        0.07        5.14      5.64 o 
   2  14   5       41.27       35.89     20.13 o 
   3  14   5       15.36       21.78      3.37 o 
   4  14   5       48.72       47.64      6.49 o 
   0  15   5       23.76       35.65      3.75 o 
   1  15   5       56.16       55.46      4.48 o 
   2  15   5       41.02       46.08      3.82 o 
   0   0   6      909.67      872.00     16.72 o 
   1   0   6     2390.25     2416.88     28.91 o 
   2   0   6       11.62       10.60      2.12 o 
   3   0   6      115.39      131.71      4.49 o 
   4   0   6      104.18       93.70      3.79 o 
   5   0   6       66.88       61.97      3.43 o 
   6   0   6      399.04      376.92     15.22 o 
   7   0   6        2.91       -2.32      2.89 o 
   8   0   6        0.49        5.43      9.69 o 
   0   1   6        0.00       -0.21      0.72 o 
   1   1   6     1183.01     1195.65     23.72 o 
   2   1   6     1722.61     1780.52     19.16 o 
   3   1   6      255.94      288.43      7.19 o 
   4   1   6       30.28       32.62      1.84 o 
   5   1   6      162.51      169.17      4.59 o 
   6   1   6      172.18      180.02      5.33 o 
   7   1   6      155.30      161.70     11.96 o 
   8   1   6       15.49       10.44      9.89 o 
   0   2   6       35.79       28.35      1.35 o 
   1   2   6      282.31      231.76     84.91 o 
   2   2   6      693.34      657.85     94.84 o 
   3   2   6       52.81       70.17      2.64 o 
   4   2   6      215.38      224.03      9.73 o 
   5   2   6       10.97       15.51      2.05 o 
   6   2   6       76.69       68.25      5.47 o 
   7   2   6      118.53      121.61      3.47 o 
   8   2   6       27.33       31.82      3.13 o 
   0   3   6        0.84       -1.16      1.16 o 
   1   3   6      383.37      273.12     84.90 o 
   2   3   6      540.86      454.93     64.78 o 
   3   3   6      656.52      644.12     14.26 o 
   4   3   6      152.06      146.76      5.02 o 
   5   3   6       49.14       62.54      3.18 o 
   6   3   6       30.46       27.10      2.68 o 
   7   3   6        6.80       10.10      5.82 o 
   8   3   6        5.67        3.14      5.34 o 
   0   4   6      612.76      659.50     12.85 o 
   1   4   6      506.17      406.46     80.73 o 
   2   4   6      663.65      644.02    124.73 o 
   3   4   6      280.69      252.37     40.41 o 
   4   4   6       65.53       64.53      2.41 o 
   5   4   6       19.81       21.08      5.36 o 
   6   4   6        3.26        5.98      2.95 o 
   7   4   6       43.27       39.91      3.16 o 
   8   4   6        5.41        2.82      5.92 o 
   0   5   6      309.63      324.45      9.81 o 
   1   5   6     1585.75     1266.35     27.12 o 
   2   5   6        4.87        4.01      3.92 o 
   3   5   6        0.68       -1.03      4.31 o 
   4   5   6      136.23      124.71     14.17 o 
   5   5   6       92.50      100.75      3.08 o 
   6   5   6        6.26        3.65      6.47 o 
   7   5   6       53.34       50.91      3.29 o 
   8   5   6       25.56       10.38      8.80 o 
   0   6   6      231.89      252.92     20.16 o 
   1   6   6      216.09      155.75      4.50 o 
   2   6   6        7.00        8.40      2.22 o 
   3   6   6      118.24      101.07     25.80 o 
   4   6   6        8.61        7.96      2.64 o 
   5   6   6      203.18      194.77      5.57 o 
   6   6   6      121.11      113.35      4.06 o 
   7   6   6       38.35       32.49     20.18 o 
   8   6   6       33.29       31.35      3.35 o 
   0   7   6       11.86       22.67      1.90 o 
   1   7   6      126.54      115.76      3.46 o 
   2   7   6      363.92      343.19     21.57 o 
   3   7   6      158.40      136.25     30.19 o 
   4   7   6      127.68      128.70     12.40 o 
   5   7   6        6.26       -3.59      7.89 o 
   6   7   6      185.91      178.11      5.67 o 
   7   7   6       10.69       10.66      2.97 o 
   0   8   6     1061.06     1204.83     25.33 o 
   1   8   6       85.89      103.83      3.41 o 
   2   8   6      912.55      967.48     71.69 o 
   3   8   6       69.42       66.51     14.06 o 
   4   8   6       81.71       71.45      9.64 o 
   5   8   6       87.57       72.54      3.25 o 
   6   8   6       28.97       33.73      3.24 o 
   7   8   6        8.28        4.98      3.94 o 
   0   9   6        6.06        5.07      2.11 o 
   1   9   6       14.51        6.49      5.63 o 
   2   9   6      103.02      119.03      6.40 o 
   3   9   6        9.60        7.13      2.37 o 
   4   9   6       24.51       25.86      5.86 o 
   5   9   6      141.39      132.22     16.66 o 
   6   9   6       54.28       48.80      3.53 o 
   7   9   6       94.80      101.19      6.03 o 
   0  10   6        0.33       -0.72      2.87 o 
   1  10   6      373.02      405.30     11.15 o 
   2  10   6      751.40      780.64     26.48 o 
   3  10   6      103.31       95.69     13.65 o 
   4  10   6       94.15       87.35      3.36 o 
   5  10   6       45.15       46.67      7.85 o 
   6  10   6       14.59        2.12      7.77 o 
   0  11   6        0.00       -6.42      7.11 o 
   1  11   6       36.94       39.60      2.99 o 
   2  11   6      135.04      134.91      4.07 o 
   3  11   6       30.85       25.86      3.01 o 
   4  11   6       21.62       13.04      3.12 o 
   5  11   6       25.92       33.64      4.26 o 
   6  11   6       55.76       51.59      3.91 o 
   0  12   6        0.03       -6.95      6.95 o 
   1  12   6       66.97       70.74      3.29 o 
   2  12   6      290.06      299.52     11.08 o 
   3  12   6      104.38       90.12      8.49 o 
   4  12   6      108.89      111.16      7.58 o 
   5  12   6       19.14       -1.25      8.42 o 
   0  13   6       27.27       26.45      7.18 o 
   1  13   6       86.22       90.80      3.89 o 
   2  13   6       19.48       11.75      3.99 o 
   3  13   6        6.84        4.92      7.39 o 
   4  13   6       48.43       40.68      3.69 o 
   0  14   6       27.11       28.84      3.57 o 
   1  14   6       18.01        9.54     14.07 o 
   2  14   6        0.97        0.38      1.75 o 
   3  14   6       26.81       -0.45      9.46 o 
   0  15   6       19.16       12.63      9.92 o 
   1  15   6        2.51       -3.99      3.99 o 
   2  15   6        2.62        6.44      4.42 o 
   1   0   7      243.87      266.05      8.88 o 
   2   0   7     1774.54     1981.35     30.06 o 
   3   0   7     4640.16     4684.78     49.19 o 
   4   0   7       31.46       24.12      2.45 o 
   5   0   7      604.50      584.84     22.65 o 
   6   0   7      294.46      263.57      9.90 o 
   7   0   7        6.14        7.59      3.60 o 
   8   0   7        0.17      -13.40     13.40 o 
   0   1   7      193.62      186.41      4.78 o 
   1   1   7     1631.30     1662.08     18.51 o 
   2   1   7      393.50      413.63     10.95 o 
   3   1   7      766.96      753.81     15.22 o 
   4   1   7      298.96      310.66      8.00 o 
   5   1   7      251.52      264.71     12.60 o 
   6   1   7      280.82      250.27      7.39 o 
   7   1   7      190.11      185.01      5.85 o 
   8   1   7       44.23       48.70      8.17 o 
   0   2   7        0.01        0.14      2.11 o 
   1   2   7      557.56      494.63     77.32 o 
   2   2   7      278.30      234.10     28.64 o 
   3   2   7      524.05      547.83     25.48 o 
   4   2   7      260.36      269.30      6.44 o 
   5   2   7       95.41       85.60      4.31 o 
   6   2   7       26.76       23.69      2.55 o 
   7   2   7        6.95        4.30      6.14 o 
   8   2   7       15.45        0.59      8.38 o 
   0   3   7      338.80      239.92     62.14 o 
   1   3   7      390.21      348.77     55.58 o 
   3   3   7      198.55      138.61     55.77 o 
   4   3   7      556.18      550.77     19.41 o 
   5   3   7       34.14       37.73      2.45 o 
   6   3   7      193.56      191.39      5.22 o 
   7   3   7        6.25       -4.70     10.30 o 
   8   3   7        4.46       -0.72      5.09 o 
   0   4   7      401.67      393.50     21.61 o 
   1   4   7      315.97      295.51     60.63 o 
   3   4   7      156.45       87.59     53.76 o 
   4   4   7      259.90      236.24     26.64 o 
   5   4   7      333.97      319.31     17.23 o 
   6   4   7       34.87       37.07      5.26 o 
   7   4   7       19.27       13.54      8.01 o 
   8   4   7        3.18        4.29      6.47 o 
   0   5   7      422.95      425.31      8.58 o 
   1   5   7       64.06       62.98     10.71 o 
   4   5   7       70.79       56.05     27.05 o 
   5   5   7      552.19      391.20    160.38 o 
   6   5   7        4.48       -2.36      9.30 o 
   7   5   7        7.98        0.17      2.79 o 
   8   5   7       34.49       39.07      3.37 o 
   0   6   7       21.25       19.49      1.83 o 
   1   6   7       23.99       26.29      3.00 o 
   2   6   7      133.27       80.54     26.17 o 
   3   6   7       90.53       67.48     29.12 o 
   4   6   7       33.85       34.84     19.53 o 
   6   6   7      176.48      176.73     13.19 o 
   7   6   7       85.89       73.89      3.62 o 
   0   7   7        0.47        0.57      3.44 o 
   1   7   7      115.87      113.27     10.07 o 
   2   7   7      144.01       84.96     22.80 o 
   3   7   7       49.88       40.50     15.92 o 
   4   7   7        2.06        0.73      7.17 o 
   5   7   7       45.14       28.66     13.68 o 
   6   7   7      177.03      148.07     38.13 o 
   7   7   7      119.39      115.28     16.23 o 
   0   8   7       16.29       15.20      6.71 o 
   1   8   7      164.27      163.61     11.70 o 
   2   8   7       34.29       26.08      2.39 o 
   3   8   7      152.43      105.28     46.78 o 
   4   8   7       93.45       59.01     27.16 o 
   5   8   7      113.36       82.87     37.19 o 
   6   8   7       88.08       65.24     22.38 o 
   7   8   7       10.86      -11.06     11.06 o 
   0   9   7        4.71       -1.28      6.88 o 
   1   9   7       42.33       43.76      3.14 o 
   2   9   7      574.05      501.30     56.47 o 
   3   9   7       51.22       43.32     13.70 o 
   4   9   7       54.52       45.17     19.54 o 
   6   9   7       53.21       45.50     17.42 o 
   7   9   7        8.50        6.91     12.33 o 
   0  10   7       12.42        9.85      2.55 o 
   1  10   7      167.25      167.37      5.48 o 
   2  10   7      376.63      329.46     18.61 o 
   3  10   7       21.45       15.05      2.70 o 
   4  10   7       14.09        4.73      7.79 o 
   5  10   7        3.67        3.57      2.48 o 
   6  10   7        3.52       -0.16      2.11 o 
   0  11   7       63.99       72.24      3.87 o 
   1  11   7      382.54      371.16     24.79 o 
   2  11   7      104.95       96.63      4.83 o 
   3  11   7       51.39       46.60     11.92 o 
   4  11   7       27.38       19.64      9.60 o 
   5  11   7       50.03       54.31     30.83 o 
   6  11   7       67.96       71.21     19.65 o 
   0  12   7       56.97       49.65      5.98 o 
   1  12   7        0.26       -3.20      3.20 o 
   2  12   7       44.69       40.96      3.56 o 
   3  12   7       91.44       89.71     16.63 o 
   4  12   7       72.44       49.25      7.98 o 
   5  12   7       26.02        8.79      3.99 o 
   0  13   7        0.04       -4.83      4.83 o 
   1  13   7      152.71      158.85      5.35 o 
   2  13   7       57.46       49.05      3.67 o 
   3  13   7       43.60       30.55      7.33 o 
   4  13   7      112.85       91.17     20.86 o 
   0  14   7        9.94        8.26      5.76 o 
   1  14   7        1.73       -7.27      9.05 o 
   2  14   7       37.24       31.76      3.70 o 
   3  14   7       96.07       84.37     16.76 o 
   0  15   7       22.22       21.01      3.68 o 
   1  15   7        0.52        1.17      3.37 o 
   0   0   8     2343.50     2569.09     33.11 o 
   1   0   8      996.90     1097.85     23.10 o 
   2   0   8      466.52      463.87     16.88 o 
   3   0   8      301.43      350.75     11.42 o 
   4   0   8      498.08      498.74     14.59 o 
   5   0   8      400.86      399.22     14.80 o 
   6   0   8       74.80       78.17      4.23 o 
   7   0   8       95.82       89.94      4.96 o 
   8   0   8        6.82       -2.29      8.01 o 
   0   1   8     1072.00     1189.88     16.73 o 
   1   1   8      160.72      177.54      5.93 o 
   2   1   8      180.09      192.65      6.08 o 
   3   1   8      755.52      772.66     15.73 o 
   4   1   8      278.01      279.59      8.36 o 
   5   1   8       10.72       10.49      2.11 o 
   6   1   8       83.52       82.74      3.66 o 
   7   1   8       28.74       28.41      5.67 o 
   8   1   8       93.84      102.77      3.91 o 
   0   2   8      216.56      247.18      6.00 o 
   1   2   8      584.46      585.90     12.67 o 
   2   2   8     1926.01     2057.88     23.39 o 
   3   2   8      999.02      986.47     17.89 o 
   4   2   8      162.24      150.92      4.11 o 
   5   2   8      201.85      198.03      5.62 o 
   6   2   8       11.27        8.88      7.55 o 
   7   2   8       30.84       27.81      2.95 o 
   8   2   8        5.13        6.46      3.59 o 
   0   3   8      459.76      463.91     12.10 o 
   1   3   8      224.61      215.64     23.66 o 
   2   3   8     1015.45     1101.74     35.41 o 
   3   3   8       73.28       90.44      2.27 o 
   4   3   8      406.24      467.20     16.69 o 
   5   3   8       31.08       33.87      2.46 o 
   6   3   8      118.09      117.70      5.66 o 
   7   3   8        1.50       -3.86      9.12 o 
   8   3   8       26.45       27.11      5.19 o 
   0   4   8      166.46      185.82      4.77 o 
   1   4   8       17.93       14.83      1.80 o 
   2   4   8       82.43       82.48      3.56 o 
   3   4   8      326.68      291.75     34.47 o 
   4   4   8      162.87      161.47      8.32 o 
   5   4   8      205.93      234.10      5.74 o 
   6   4   8       22.36       24.91      2.90 o 
   7   4   8       33.82       28.74      3.17 o 
   8   4   8       40.18       45.12      7.59 o 
   0   5   8     1631.52     1716.57     58.19 o 
   1   5   8      465.73      466.58     54.63 o 
   2   5   8      471.53      541.13     16.72 o 
   3   5   8      131.23      119.15     17.40 o 
   4   5   8      248.68      227.87      6.50 o 
   5   5   8       92.58       86.43      3.14 o 
   6   5   8       68.42       73.28      3.23 o 
   7   5   8       17.31       18.39      3.06 o 
   0   6   8      109.07      127.77      8.81 o 
   1   6   8       58.95       60.22      2.96 o 
   2   6   8       29.50       23.56      2.12 o 
   3   6   8       19.19       16.95      2.20 o 
   4   6   8      360.78      327.23      8.99 o 
   5   6   8      103.72       92.63      3.25 o 
   6   6   8       82.15       75.95      3.86 o 
   7   6   8       34.52       36.15      3.36 o 
   0   7   8        8.05        9.59      2.00 o 
   1   7   8       26.62       27.17      2.16 o 
   2   7   8      132.46      146.76     13.12 o 
   3   7   8       11.69       12.30      2.32 o 
   4   7   8       52.87       53.94      3.04 o 
   5   7   8       62.73       63.21      5.45 o 
   6   7   8        1.46       -4.04      6.42 o 
   7   7   8       51.88       47.34      3.75 o 
   0   8   8       60.14       61.86      3.60 o 
   1   8   8       23.35       23.11      5.58 o 
   2   8   8      400.31      375.22     25.06 o 
   3   8   8      195.62      176.61     19.82 o 
   4   8   8      117.44      120.50      8.72 o 
   5   8   8       36.48       32.20      3.40 o 
   6   8   8      185.14      192.25      8.85 o 
   7   8   8       59.64       49.07      5.10 o 
   0   9   8       21.44       25.52      3.29 o 
   1   9   8      479.62      509.79     13.28 o 
   2   9   8      177.77      172.88     17.55 o 
   3   9   8       99.00       98.62     11.90 o 
   4   9   8       23.64       21.02      2.82 o 
   5   9   8       34.40       38.27      3.26 o 
   6   9   8       13.20       -8.12      8.12 o 
   0  10   8       94.30       83.91      3.23 o 
   1  10   8       24.32       28.97      7.41 o 
   2  10   8       49.60       45.31      2.94 o 
   3  10   8      200.24      182.91     16.87 o 
   4  10   8       14.17        4.20      4.53 o 
   5  10   8      106.34      112.40      9.02 o 
   6  10   8        4.01        2.38      3.35 o 
   0  11   8       35.94       38.97      4.01 o 
   1  11   8      238.68      248.35     16.29 o 
   2  11   8      454.81      442.74     29.33 o 
   3  11   8      191.43      175.55     21.56 o 
   4  11   8       55.69       47.38      3.60 o 
   5  11   8       72.52       70.90      4.32 o 
   0  12   8       16.29       17.56      3.23 o 
   1  12   8       19.60       16.42      3.22 o 
   2  12   8      269.79      272.75     13.81 o 
   3  12   8       15.19       15.98      8.30 o 
   4  12   8       21.08       14.64      6.32 o 
   5  12   8        3.76        3.41      3.77 o 
   0  13   8       40.03       41.89      5.61 o 
   1  13   8       14.90       16.48      3.30 o 
   2  13   8       63.17       56.40      3.86 o 
   3  13   8       36.36       40.69      3.75 o 
   4  13   8        3.81        2.00      3.51 o 
   0  14   8       65.59       65.80      3.92 o 
   1  14   8       33.01       33.69      3.73 o 
   2  14   8       19.42       25.61      5.98 o 
   3  14   8       25.31        7.29      8.96 o 
   0  15   8        0.59        1.80      3.56 o 
   1   0   9      195.75      212.25      9.52 o 
   2   0   9       79.97       89.32      3.91 o 
   3   0   9      106.16      101.00      4.60 o 
   4   0   9      631.26      596.48     23.40 o 
   5   0   9      113.77      101.67      4.17 o 
   6   0   9      309.83      297.10     12.01 o 
   7   0   9       54.36       57.43      4.62 o 
   8   0   9       46.41       56.11      4.73 o 
   0   1   9      432.32      452.00     11.95 o 
   1   1   9      261.45      283.50      7.13 o 
   2   1   9     1203.31     1276.18     37.73 o 
   3   1   9      154.79      157.73      9.32 o 
   4   1   9      399.59      392.27      9.60 o 
   5   1   9       44.98       47.21      2.64 o 
   6   1   9       38.73       43.02      3.56 o 
   7   1   9       27.70       22.92      2.94 o 
   8   1   9       14.63       14.08      2.98 o 
   0   2   9      582.17      637.10     29.11 o 
   1   2   9      501.70      540.42     13.25 o 
   2   2   9      566.83      598.32     21.83 o 
   3   2   9      419.31      401.63     22.66 o 
   4   2   9       94.73       91.78      2.92 o 
   5   2   9       27.66       26.87      2.42 o 
   6   2   9       49.42       50.48      5.23 o 
   7   2   9       90.05       93.19      3.64 o 
   8   2   9        3.08        1.56      2.17 o 
   0   3   9     1169.45     1090.69    177.77 o 
   1   3   9      391.10      345.70     41.02 o 
   2   3   9      257.20      289.51     10.17 o 
   3   3   9      394.04      420.61      9.16 o 
   4   3   9       34.43       35.41      2.32 o 
   5   3   9      138.24      133.95      3.75 o 
   6   3   9       14.39       -4.91      6.85 o 
   7   3   9        3.07        4.10      3.04 o 
   8   3   9        8.40       -8.68     16.28 o 
   0   4   9      306.08      288.32     48.03 o 
   1   4   9      326.29      339.60     30.82 o 
   2   4   9      100.52       94.88      6.33 o 
   3   4   9      251.89      256.15      7.84 o 
   4   4   9        9.67        6.66      2.09 o 
   5   4   9      261.07      254.67      9.19 o 
   6   4   9       30.86       29.67      2.68 o 
   7   4   9       54.97       45.73      3.27 o 
   0   5   9      155.42      166.03      5.05 o 
   1   5   9      202.36      180.55     22.87 o 
   2   5   9      263.66      272.54     32.08 o 
   3   5   9      435.53      409.03     10.57 o 
   4   5   9       79.00       78.19      2.85 o 
   5   5   9       65.12       59.40      2.90 o 
   6   5   9       21.09       24.03      2.97 o 
   7   5   9        7.03       -0.07      6.03 o 
   0   6   9       17.34       21.86      4.67 o 
   1   6   9       51.80       50.11      3.62 o 
   2   6   9      258.90      240.38     29.92 o 
   3   6   9       75.68       69.07      6.24 o 
   4   6   9       55.79       56.61      2.89 o 
   5   6   9       94.92       83.86      8.36 o 
   6   6   9      117.00      107.71      3.82 o 
   7   6   9       76.14       81.59      3.75 o 
   0   7   9       94.08       84.15      5.79 o 
   1   7   9      146.87      143.40     18.86 o 
   2   7   9      150.16      148.49     18.86 o 
   3   7   9      255.54      252.40     18.60 o 
   4   7   9        4.67        1.69      5.66 o 
   5   7   9      177.33      155.61     14.16 o 
   6   7   9       16.94        6.82      7.79 o 
   7   7   9       19.94       18.22      3.99 o 
   0   8   9       48.63       46.24      2.67 o 
   1   8   9       56.42       57.66      6.12 o 
   2   8   9      228.22      230.49     33.66 o 
   3   8   9      300.13      293.95     19.44 o 
   4   8   9       24.14       20.29      2.77 o 
   5   8   9        1.56        5.82      3.59 o 
   6   8   9       29.29       23.11      6.15 o 
   0   9   9      184.54      198.23      5.30 o 
   1   9   9      131.17      146.94      6.60 o 
   2   9   9      118.08      111.86      9.57 o 
   3   9   9       98.30       89.05      6.07 o 
   4   9   9       24.78       -1.12      8.49 o 
   5   9   9       80.82       65.05     11.97 o 
   6   9   9        7.54        7.94      4.10 o 
   0  10   9      436.84      466.18     13.40 o 
   1  10   9       74.77       81.27      3.24 o 
   2  10   9      151.14      157.45      9.52 o 
   3  10   9       67.82       62.98      6.05 o 
   4  10   9      238.23      223.97     18.41 o 
   5  10   9        2.81       -7.67     13.24 o 
   6  10   9      122.41      113.08     13.95 o 
   0  11   9      195.59      195.82      5.34 o 
   1  11   9       84.73       86.93      3.44 o 
   2  11   9       16.33       20.43      3.09 o 
   3  11   9       46.81       39.28      3.46 o 
   4  11   9       41.20       50.68      3.61 o 
   5  11   9       51.65       35.25     11.47 o 
   0  12   9      153.74      168.40      6.92 o 
   1  12   9       41.28       46.59      4.19 o 
   2  12   9       31.47       22.58     10.50 o 
   3  12   9       65.54       64.12      3.74 o 
   4  12   9       20.54       22.10      4.95 o 
   0  13   9       61.65       59.35      3.74 o 
   1  13   9       12.18        9.94     14.43 o 
   2  13   9       69.79       73.06      5.31 o 
   3  13   9        0.22       -8.85      8.85 o 
   0  14   9        3.92       -2.72     12.38 o 
   1  14   9       39.85       35.71      3.76 o 
   2  14   9        1.85       -1.71      7.78 o 
   0   0  10        0.83        1.16      1.74 o 
   1   0  10        0.19       -6.21      6.67 o 
   2   0  10        5.68       -6.66      7.14 o 
   3   0  10      179.11      190.62      6.91 o 
   4   0  10       50.02       59.77      3.70 o 
   5   0  10       22.41       22.74      3.43 o 
   6   0  10       24.26        5.54      9.89 o 
   7   0  10      107.34      129.97      5.47 o 
   8   0  10       35.27       34.83      4.62 o 
   0   1  10      549.36      579.07     13.71 o 
   1   1  10      126.19      156.99      4.23 o 
   2   1  10       11.86       10.27      4.94 o 
   3   1  10      431.64      458.97      9.73 o 
   4   1  10      259.59      254.95      7.25 o 
   5   1  10      704.58      719.39     25.10 o 
   6   1  10       16.47       10.79      8.44 o 
   7   1  10       31.32       38.66      4.90 o 
   8   1  10       17.07       23.16      3.15 o 
   0   2  10       11.98        6.17      2.16 o 
   1   2  10      304.62      341.42     13.07 o 
   2   2  10      501.63      539.75     11.51 o 
   3   2  10       32.83       42.03      2.14 o 
   4   2  10       50.68       60.40      2.57 o 
   5   2  10       88.04       89.39      4.52 o 
   6   2  10       29.80       25.85      2.78 o 
   7   2  10       87.08       90.03      3.64 o 
   0   3  10      145.85      154.35      4.74 o 
   1   3  10       38.40       32.17      3.50 o 
   2   3  10      447.46      448.84      9.29 o 
   3   3  10      164.82      171.76      4.18 o 
   4   3  10       32.69       33.37      4.90 o 
   5   3  10       63.20       59.61      2.85 o 
   6   3  10      169.99      188.49      5.60 o 
   7   3  10       35.62       32.79      3.78 o 
   0   4  10      227.84      200.15      5.39 o 
   1   4  10      214.94      217.79     24.66 o 
   2   4  10       12.09        6.36      4.61 o 
   3   4  10      521.85      606.19     13.19 o 
   4   4  10      100.09      108.04      3.51 o 
   5   4  10      167.68      182.88      5.23 o 
   6   4  10        2.91       -0.56      2.40 o 
   7   4  10      116.68      127.02      4.90 o 
   0   5  10        4.70        9.49      3.54 o 
   1   5  10       60.84       53.20      6.72 o 
   2   5  10      681.72      703.49     25.70 o 
   3   5  10        3.31       -1.49      7.07 o 
   4   5  10       62.94       58.54      2.99 o 
   5   5  10       62.96       52.88      4.39 o 
   6   5  10       32.79       36.20      5.48 o 
   7   5  10       20.79       24.46      5.64 o 
   0   6  10        4.55        5.24      5.07 o 
   1   6  10       16.19       11.27      4.51 o 
   2   6  10       66.68       66.53      7.08 o 
   3   6  10        1.47       -0.28      2.93 o 
   4   6  10      205.15      206.73      5.40 o 
   5   6  10        9.12       14.50      2.60 o 
   6   6  10       31.14       32.75      3.20 o 
   7   6  10       77.27       81.57      3.89 o 
   0   7  10      152.52      149.82      4.32 o 
   1   7  10       33.08       27.74      2.47 o 
   2   7  10      105.10      102.16      3.10 o 
   3   7  10      350.55      343.13     22.63 o 
   4   7  10       83.39       82.56      3.15 o 
   5   7  10      453.84      424.74     51.14 o 
   6   7  10       99.02       88.56      3.90 o 
   0   8  10      136.37      139.89      4.03 o 
   1   8  10      165.20      176.49      5.42 o 
   2   8  10      346.65      373.27     15.15 o 
   3   8  10       40.61       41.86      2.94 o 
   4   8  10      195.45      210.42      5.57 o 
   5   8  10       81.60       83.05      8.84 o 
   6   8  10       19.37       25.57      3.26 o 
   0   9  10      459.15      501.00     39.94 o 
   1   9  10        8.39        0.33      5.68 o 
   2   9  10       13.89       15.18      2.60 o 
   3   9  10       42.20       43.24      2.99 o 
   4   9  10       46.43       49.54      3.53 o 
   5   9  10       15.65        6.48      7.57 o 
   6   9  10       41.28       36.14     18.98 o 
   0  10  10      130.97      122.03      5.92 o 
   1  10  10      407.77      381.36     13.18 o 
   2  10  10        4.33        1.12      3.17 o 
   3  10  10       12.40       14.22      3.71 o 
   4  10  10       41.15       49.08      3.44 o 
   5  10  10       25.08       20.68     20.41 o 
   0  11  10       34.55       40.02      3.43 o 
   1  11  10      181.11      195.13     12.96 o 
   2  11  10      150.88      163.56      4.33 o 
   3  11  10       37.64       44.75      8.15 o 
   4  11  10       60.17       56.33      6.35 o 
   5  11  10        4.06       -0.61      1.75 o 
   0  12  10       10.55        3.35      5.35 o 
   1  12  10       53.36       59.97      5.14 o 
   2  12  10       46.07       50.87      5.58 o 
   3  12  10       66.80       52.72      7.08 o 
   4  12  10       16.46       19.92      3.45 o 
   0  13  10        7.87        5.32      2.93 o 
   1  13  10        0.06        1.59      7.09 o 
   2  13  10       16.73       11.65      4.21 o 
   3  13  10        9.96       15.60      3.26 o 
   0  14  10       52.55       42.11     30.73 o 
   1  14  10        5.03       -5.76      6.73 o 
   1   0  11      118.91      113.87      5.81 o 
   2   0  11        7.03        0.62      4.03 o 
   3   0  11        2.06       -1.41      2.12 o 
   4   0  11      538.59      526.85     16.99 o 
   5   0  11        3.95        5.03      3.18 o 
   6   0  11      210.24      209.09      8.19 o 
   7   0  11       46.46       55.96      4.56 o 
   0   1  11      752.77      777.05     18.53 o 
   1   1  11       45.58       44.92      1.96 o 
   2   1  11       49.85       53.47      2.63 o 
   3   1  11       48.13       50.06      4.15 o 
   4   1  11      283.77      262.33      6.93 o 
   5   1  11      510.30      512.54     12.72 o 
   6   1  11      249.44      244.61     12.66 o 
   7   1  11       66.39       63.10      3.55 o 
   0   2  11      329.16      334.84     10.15 o 
   1   2  11      482.58      502.39     13.97 o 
   2   2  11      219.74      216.35      7.34 o 
   3   2  11       88.53       92.76      2.67 o 
   4   2  11      344.53      366.98     10.17 o 
   5   2  11      543.83      528.75     18.26 o 
   6   2  11       77.98       82.12      4.53 o 
   7   2  11       14.57        6.79      9.31 o 
   0   3  11      396.62      437.31      9.34 o 
   1   3  11      351.06      384.71     13.66 o 
   2   3  11       54.42       57.36      4.85 o 
   3   3  11       71.05       67.02      2.58 o 
   4   3  11       17.96       22.21      2.49 o 
   5   3  11       18.13       16.41      2.60 o 
   6   3  11       32.77       36.99      3.03 o 
   7   3  11       41.76       45.88      4.48 o 
   0   4  11        0.32        1.44      2.79 o 
   1   4  11      280.55      262.60      8.35 o 
   2   4  11        5.93        8.90      1.93 o 
   3   4  11      115.91      120.40      3.71 o 
   4   4  11       71.33       63.91      2.95 o 
   5   4  11      139.15      141.52      4.48 o 
   6   4  11      124.79      117.97      3.85 o 
   7   4  11        9.76        1.36      6.39 o 
   0   5  11      539.66      530.13     12.50 o 
   1   5  11      187.06      198.88      5.61 o 
   2   5  11      749.99      645.07     85.71 o 
   3   5  11       70.04       68.12      2.80 o 
   4   5  11      479.13      491.81     26.33 o 
   5   5  11       50.49       48.77      2.96 o 
   6   5  11       71.29       76.54      4.46 o 
   7   5  11       14.08       15.83      4.60 o 
   0   6  11        1.78        3.96      4.74 o 
   1   6  11      277.35      290.61     10.24 o 
   2   6  11      271.04      282.44     30.81 o 
   3   6  11      182.17      173.22      4.96 o 
   4   6  11      128.23      108.65     16.63 o 
   5   6  11      134.64      113.79     10.37 o 
   6   6  11        1.87       -1.39      8.48 o 
   0   7  11       49.84       52.58      6.35 o 
   1   7  11      117.62      111.09      3.16 o 
   2   7  11      293.85      279.70     31.34 o 
   3   7  11      330.57      313.42     21.19 o 
   4   7  11      105.68      105.39     13.17 o 
   5   7  11       45.66       44.88      5.22 o 
   6   7  11       93.09       92.45      4.80 o 
   0   8  11      811.46      817.60     33.30 o 
   1   8  11        8.33       10.55      3.27 o 
   2   8  11      167.23      171.00     25.14 o 
   3   8  11      123.98      120.68     10.04 o 
   4   8  11       43.71       31.46      6.88 o 
   5   8  11       71.18       80.13      6.14 o 
   6   8  11        2.37        5.12      2.69 o 
   0   9  11      330.91      368.65     38.12 o 
   1   9  11      120.17      144.81      7.91 o 
   2   9  11       26.80       26.10      3.27 o 
   3   9  11       75.66       70.01      8.26 o 
   4   9  11      232.63      214.33     14.81 o 
   5   9  11       16.12       10.97      8.05 o 
   0  10  11      130.70      133.69      7.43 o 
   1  10  11       45.37       42.36      3.15 o 
   2  10  11       63.75       74.26     11.44 o 
   3  10  11       85.65       85.01      7.02 o 
   4  10  11       40.34       45.69      3.98 o 
   5  10  11       76.80       81.29     11.33 o 
   0  11  11       55.99       57.07      5.24 o 
   1  11  11      259.49      285.32     11.06 o 
   2  11  11      186.31      206.58     12.06 o 
   3  11  11       54.83       54.68      5.78 o 
   4  11  11        7.09        3.33     10.04 o 
   0  12  11       52.60       45.20      3.67 o 
   1  12  11       50.44       55.26      3.72 o 
   2  12  11        7.37        8.94      5.03 o 
   3  12  11        2.56       -0.10      5.85 o 
   0  13  11       99.87      120.98      4.90 o 
   1  13  11       37.26       35.99      4.80 o 
   2  13  11        0.48       -0.14      2.51 o 
   0   0  12        7.40        5.79      2.57 o 
   1   0  12        0.48        1.94      2.10 o 
   2   0  12       57.67       61.63      3.41 o 
   3   0  12      404.93      380.31     14.01 o 
   4   0  12      236.13      247.90     10.97 o 
   5   0  12      129.31      140.34      5.16 o 
   6   0  12       39.12       45.43      4.40 o 
   7   0  12        0.21        2.53      3.22 o 
   0   1  12        2.74       -4.11      4.74 o 
   1   1  12      141.31      129.97      3.69 o 
   2   1  12      155.13      151.82      4.55 o 
   3   1  12      240.09      241.79      5.83 o 
   4   1  12      731.65      709.62     22.62 o 
   5   1  12       86.37       81.90      3.94 o 
   6   1  12      158.97      174.48      4.37 o 
   7   1  12       82.07       92.69      6.17 o 
   0   2  12       85.99       77.47      2.51 o 
   1   2  12        3.62        2.76      5.25 o 
   2   2  12       36.78       40.03      2.34 o 
   3   2  12      105.78      109.29      6.13 o 
   4   2  12       81.60       75.97      2.95 o 
   5   2  12       45.53       39.39      2.93 o 
   6   2  12        5.56        6.75      2.64 o 
   7   2  12       75.33       83.57      3.80 o 
   0   3  12      440.26      430.00     10.05 o 
   1   3  12      175.06      173.16      8.47 o 
   2   3  12       29.94       32.11      3.07 o 
   3   3  12     1059.37     1010.16     23.17 o 
   4   3  12      119.81      118.91      7.23 o 
   5   3  12      140.21      149.63      8.32 o 
   6   3  12       64.33       61.65      3.50 o 
   7   3  12       35.08       34.75      3.34 o 
   0   4  12        7.99        6.63      2.73 o 
   1   4  12      473.67      448.51     21.66 o 
   2   4  12       67.90       67.85      2.73 o 
   3   4  12      519.11      540.25     22.53 o 
   4   4  12      698.74      737.40     20.28 o 
   5   4  12      189.66      187.44      5.79 o 
   6   4  12       56.48       57.35      3.38 o 
   7   4  12      139.22      142.68      4.41 o 
   0   5  12      177.12      185.70      5.87 o 
   1   5  12      425.68      477.65     21.42 o 
   2   5  12       67.16       70.61      3.75 o 
   3   5  12      255.97      260.59     11.22 o 
   4   5  12      108.02      113.67      6.04 o 
   5   5  12        1.50       -1.58      5.67 o 
   6   5  12       18.88       25.25      3.02 o 
   0   6  12      797.45      826.35     19.90 o 
   1   6  12       77.00       81.21      2.98 o 
   2   6  12      248.55      255.22      9.04 o 
   3   6  12       67.91       67.93      5.73 o 
   4   6  12      220.15      198.82     13.28 o 
   5   6  12       63.02       65.72      3.43 o 
   6   6  12        2.83       -0.83      2.17 o 
   0   7  12      436.91      437.31     11.59 o 
   1   7  12      936.26      969.68     48.50 o 
   2   7  12       26.64       27.52      3.12 o 
   3   7  12      225.30      237.77      8.69 o 
   4   7  12       19.29       13.39      5.06 o 
   5   7  12       39.48       43.80      3.41 o 
   6   7  12       28.17       30.83      3.38 o 
   0   8  12      561.91      585.35     13.22 o 
   1   8  12      527.83      550.15     13.18 o 
   2   8  12      353.35      353.89     10.53 o 
   3   8  12      111.24      137.81      9.67 o 
   4   8  12       57.40       57.42      7.02 o 
   5   8  12       38.82       35.38      5.95 o 
   0   9  12       84.78      101.47     10.58 o 
   1   9  12      698.13      722.90     36.59 o 
   2   9  12       52.51       62.93      7.62 o 
   3   9  12       46.67       49.66      3.60 o 
   4   9  12       60.59       56.48      3.64 o 
   5   9  12        5.48        5.67     11.87 o 
   0  10  12      188.15      189.50      5.59 o 
   1  10  12       81.61       87.60      7.69 o 
   2  10  12       34.96       36.29      3.76 o 
   3  10  12       46.15       59.40      3.55 o 
   4  10  12      133.18      138.94      5.48 o 
   0  11  12      219.92      231.41     14.76 o 
   1  11  12       73.69       73.82      3.83 o 
   2  11  12        5.80        2.53      3.00 o 
   3  11  12      157.43      150.23      4.86 o 
   4  11  12       15.74       17.30      3.35 o 
   0  12  12        0.04        0.75      3.54 o 
   1  12  12       60.19       53.05      3.86 o 
   2  12  12       44.13       41.53      3.71 o 
   3  12  12       28.87       30.59      3.60 o 
   0  13  12       18.37       17.08      3.45 o 
   1  13  12       37.25       39.41      3.76 o 
   1   0  13      209.36      202.85      7.75 o 
   2   0  13       17.41       15.37      2.99 o 
   3   0  13      208.03      194.25      8.80 o 
   4   0  13      390.66      385.84     16.25 o 
   5   0  13       82.76       98.83      4.98 o 
   6   0  13       30.51       24.76      4.34 o 
   7   0  13        2.83       -3.63      8.47 o 
   0   1  13        5.28        1.69      3.51 o 
   1   1  13       65.01       71.30      2.60 o 
   2   1  13      112.78      104.24      3.04 o 
   3   1  13      535.04      534.46     12.28 o 
   4   1  13      402.42      392.70     10.06 o 
   5   1  13       17.24       10.15     10.32 o 
   6   1  13       44.28       47.46      3.95 o 
   7   1  13       56.36       57.86      5.51 o 
   0   2  13      116.68      115.96      5.42 o 
   1   2  13       26.57       28.62      2.26 o 
   2   2  13      123.18      130.96      2.99 o 
   3   2  13       80.27       73.07      2.90 o 
   4   2  13      168.89      166.89      7.02 o 
   5   2  13      199.07      200.01      5.65 o 
   6   2  13        9.98        7.95      2.70 o 
   7   2  13       14.59        1.23      6.65 o 
   0   3  13        0.09       -2.70      2.70 o 
   1   3  13       12.77        4.34      4.21 o 
   2   3  13      103.99      112.71      2.94 o 
   3   3  13       53.49       56.67      3.76 o 
   4   3  13       83.95       85.06      3.05 o 
   5   3  13        3.58        0.02      0.49 o 
   6   3  13       77.35       78.79      6.63 o 
   0   4  13        0.42        2.08      3.43 o 
   1   4  13      380.17      367.85     21.03 o 
   2   4  13      576.74      589.93     12.53 o 
   3   4  13      295.67      293.15      9.13 o 
   4   4  13      171.11      168.51     13.84 o 
   5   4  13       11.64       10.18      4.89 o 
   6   4  13       71.33       78.79      3.55 o 
   0   5  13      237.32      229.65      6.92 o 
   1   5  13      516.94      524.88     12.00 o 
   2   5  13      708.66      771.15     27.20 o 
   3   5  13      140.03      160.18      4.58 o 
   4   5  13      302.71      304.76     14.67 o 
   5   5  13       22.42       20.08      2.96 o 
   6   5  13       34.74       32.20      7.67 o 
   0   6  13      369.02      366.37      9.90 o 
   1   6  13      323.88      334.32     16.69 o 
   2   6  13      125.66      130.43      9.46 o 
   3   6  13      148.97      149.31      3.96 o 
   4   6  13       15.42        9.52      9.69 o 
   5   6  13        4.10       -0.16      8.65 o 
   6   6  13       38.38       36.53      3.49 o 
   0   7  13      222.39      214.56      6.05 o 
   1   7  13      438.51      444.16     14.90 o 
   2   7  13       27.56       30.46      3.33 o 
   3   7  13      190.37      183.80      5.72 o 
   4   7  13       16.16        1.43      6.30 o 
   5   7  13       12.22       -0.07     12.25 o 
   0   8  13        7.14        7.49      2.61 o 
   1   8  13      245.06      253.23      8.47 o 
   2   8  13       65.40       61.81      3.51 o 
   3   8  13       69.00       68.58      3.57 o 
   4   8  13       67.56       72.99      3.67 o 
   5   8  13      115.63      107.57      9.81 o 
   0   9  13        8.95       18.23      3.01 o 
   1   9  13      264.87      276.85      7.04 o 
   2   9  13      212.71      221.05      7.80 o 
   3   9  13      153.97      158.99      6.03 o 
   4   9  13       57.21       56.23      8.25 o 
   0  10  13       15.59       16.23      3.18 o 
   1  10  13       32.09       28.95      3.49 o 
   2  10  13      108.25      117.52      4.09 o 
   3  10  13       33.35       37.99      3.36 o 
   4  10  13        0.16       -1.14      2.36 o 
   0  11  13      136.10      164.94     12.80 o 
   1  11  13        8.96        7.20      3.98 o 
   2  11  13       56.77       57.57      3.74 o 
   3  11  13       60.96       54.58      3.84 o 
   0  12  13      154.62      163.02     10.56 o 
   1  12  13        1.40       -0.69      4.21 o 
   2  12  13        3.46        7.77      3.90 o 
   0   0  14       56.25       59.77      3.70 o 
   1   0  14        2.86       -0.76      4.27 o 
   2   0  14       24.43       25.42      3.40 o 
   3   0  14      213.59      216.40      8.01 o 
   4   0  14        1.61        2.85      2.90 o 
   5   0  14        0.08        2.13      2.89 o 
   6   0  14      240.23      259.34      9.12 o 
   0   1  14      251.90      244.33      6.78 o 
   1   1  14       31.10       32.99      2.38 o 
   2   1  14      124.54      122.38      5.98 o 
   3   1  14      140.63      137.21      6.87 o 
   4   1  14      197.98      204.14      9.65 o 
   5   1  14       21.21        6.61      7.49 o 
   6   1  14       30.32       36.02      4.21 o 
   0   2  14       25.65       27.89      2.48 o 
   1   2  14       17.81       18.67     15.18 o 
   2   2  14       85.74       82.68      2.94 o 
   3   2  14       55.74       55.11      2.80 o 
   4   2  14       45.75       49.88      3.15 o 
   5   2  14       78.66       76.84      4.19 o 
   6   2  14       54.22       44.35      3.42 o 
   0   3  14       55.78       56.98      4.74 o 
   1   3  14       43.69       47.29      2.68 o 
   2   3  14      162.47      189.03      5.39 o 
   3   3  14      412.84      411.94     11.57 o 
   4   3  14      139.55      146.07     12.41 o 
   5   3  14       25.58       21.34      9.08 o 
   6   3  14       17.01        8.00      5.60 o 
   0   4  14       12.22       15.32      2.79 o 
   1   4  14       52.55       63.44      3.21 o 
   2   4  14       90.87       93.41      5.31 o 
   3   4  14       35.62       37.38      2.83 o 
   4   4  14       45.80       46.96      3.22 o 
   5   4  14       11.41       10.71      2.87 o 
   6   4  14       27.84       12.62      7.33 o 
   0   5  14      788.78      784.20     20.91 o 
   1   5  14      113.23      101.38     13.94 o 
   2   5  14       23.38       24.35      2.66 o 
   3   5  14      350.80      305.26     42.53 o 
   4   5  14       52.63       49.73      3.89 o 
   5   5  14       72.75       79.79      3.57 o 
   6   5  14       27.67       26.91      3.23 o 
   0   6  14       15.33       17.94      2.54 o 
   1   6  14      227.46      213.16     29.58 o 
   2   6  14       71.95       77.58      5.93 o 
   3   6  14        3.21        0.05      1.94 o 
   4   6  14       29.83       24.36     16.97 o 
   5   6  14       28.69       31.45      3.30 o 
   0   7  14       54.69       51.47      3.03 o 
   1   7  14       45.60       49.57      9.51 o 
   2   7  14       73.13       77.83      4.41 o 
   3   7  14       44.56       49.36      3.24 o 
   4   7  14      181.96      185.66      4.98 o 
   5   7  14        2.57       -5.55     13.55 o 
   0   8  14       95.18      103.30      9.25 o 
   1   8  14      624.56      612.33     56.19 o 
   2   8  14       47.64       46.66      3.31 o 
   3   8  14       92.91       89.03      7.28 o 
   4   8  14       44.43       43.67      3.60 o 
   0   9  14      555.71      597.58     15.06 o 
   1   9  14      100.59      106.98      5.97 o 
   2   9  14       44.10       37.26      3.48 o 
   3   9  14       68.04       66.23      3.75 o 
   4   9  14        0.31       -0.03      1.67 o 
   0  10  14      170.62      180.19      4.99 o 
   1  10  14       87.70       99.81      6.74 o 
   2  10  14       10.43       15.63      3.74 o 
   3  10  14       14.41        9.92      5.63 o 
   0  11  14      120.95      121.58      4.68 o 
   1  11  14       31.63       25.79     18.03 o 
   2  11  14        0.44        4.37      2.77 o 
   1   0  15        2.48        1.79      2.60 o 
   2   0  15        7.66        3.34      2.90 o 
   3   0  15       95.28      105.42      4.69 o 
   4   0  15       38.00       46.17      4.59 o 
   5   0  15        0.31       -4.33      8.96 o 
   6   0  15       38.47       43.97      4.77 o 
   0   1  15      143.74      140.23      4.09 o 
   1   1  15       14.49       15.57      2.38 o 
   2   1  15        9.42        3.39     10.07 o 
   3   1  15       34.64       34.38      4.60 o 
   4   1  15      202.51      198.88     13.52 o 
   5   1  15      161.33      168.06      8.65 o 
   6   1  15        2.62        9.44      3.85 o 
   0   2  15       11.86        0.99      9.02 o 
   1   2  15      129.58      148.60      4.60 o 
   2   2  15      195.94      167.54      5.86 o 
   3   2  15       55.79       55.08      2.85 o 
   4   2  15      245.91      232.56     16.69 o 
   5   2  15      187.11      180.60      5.27 o 
   6   2  15       93.27       91.57      3.90 o 
   0   3  15      272.91      282.27      8.28 o 
   1   3  15       95.65       89.62      3.40 o 
   2   3  15        1.13        1.89      3.73 o 
   3   3  15      123.43      131.02      3.58 o 
   4   3  15       45.86       50.42      6.05 o 
   5   3  15        1.27        2.76      5.59 o 
   0   4  15       24.57        0.89      6.10 o 
   1   4  15      187.62      197.09      5.49 o 
   2   4  15        7.47        8.72      2.34 o 
   3   4  15       11.12       13.82      2.76 o 
   4   4  15       64.91       69.39      4.16 o 
   5   4  15       78.92       77.02      3.65 o 
   0   5  15       62.07       56.53      3.01 o 
   1   5  15      117.25      112.66      3.58 o 
   2   5  15        8.77       -0.29      5.25 o 
   3   5  15       24.38       16.88      2.95 o 
   4   5  15        2.56       -4.93      5.88 o 
   5   5  15       58.40       65.89      3.56 o 
   0   6  15       60.94       55.42      4.69 o 
   1   6  15       54.95       47.27      3.28 o 
   2   6  15       26.72       26.43      2.93 o 
   3   6  15       44.95       48.94      4.39 o 
   4   6  15      130.95      135.83      4.94 o 
   5   6  15        2.84        1.72      5.12 o 
   0   7  15        4.61       -1.64      3.49 o 
   1   7  15       64.94       64.85      3.47 o 
   2   7  15       66.44       67.96      3.49 o 
   3   7  15       33.39       36.85      4.83 o 
   4   7  15        6.49       -0.55     12.75 o 
   0   8  15        2.51       -3.21      3.21 o 
   1   8  15      153.62      171.01      9.82 o 
   2   8  15       45.63       48.63     12.06 o 
   3   8  15       19.72       22.70      4.51 o 
   4   8  15       10.08       16.61      3.72 o 
   0   9  15       25.23       32.76     21.04 o 
   1   9  15       69.40       74.80      3.72 o 
   2   9  15        0.28       -9.46      9.46 o 
   3   9  15        3.81       -0.35      6.11 o 
   0  10  15        8.03        0.42      7.41 o 
   1  10  15        1.00        1.72     12.34 o 
   2  10  15       12.26        4.26     18.25 o 
   0  11  15      152.20      162.22     11.09 o 
   0   0  16       60.41       65.28      4.22 o 
   1   0  16        5.70      -10.67     10.67 o 
   2   0  16      100.63       97.97      4.74 o 
   3   0  16        0.28      -10.52     10.52 o 
   4   0  16       79.42       93.28      5.05 o 
   5   0  16       39.56       36.65      4.61 o 
   0   1  16      346.99      304.85     10.44 o 
   1   1  16        2.23        5.00      2.12 o 
   2   1  16       70.40       68.61      3.33 o 
   3   1  16       74.05       70.30      3.23 o 
   4   1  16      173.48      164.10      4.87 o 
   5   1  16      147.89      141.80      4.28 o 
   0   2  16        3.58       -0.61      5.14 o 
   1   2  16       99.99      102.09      7.79 o 
   2   2  16       42.37       44.85      2.88 o 
   3   2  16       23.01       24.68      3.68 o 
   4   2  16       54.83       56.24      3.45 o 
   5   2  16       47.33       46.51      3.41 o 
   0   3  16       38.28       39.65      2.85 o 
   1   3  16       69.89       70.58      7.17 o 
   2   3  16      116.12      104.22      3.46 o 
   3   3  16       25.84       29.51      3.05 o 
   4   3  16      221.11      200.38      6.44 o 
   5   3  16       29.44       32.85      3.22 o 
   0   4  16        9.06        3.67      3.72 o 
   1   4  16       86.42       85.51      8.60 o 
   2   4  16       80.53       82.07      3.49 o 
   3   4  16       31.75       20.74     16.66 o 
   4   4  16       87.28       90.57      3.74 o 
   5   4  16       86.58       94.12      3.89 o 
   0   5  16       10.81        0.75     13.41 o 
   1   5  16      164.82      170.91     12.98 o 
   2   5  16       23.16       31.07      2.99 o 
   3   5  16       31.97       29.59      7.48 o 
   4   5  16        7.83       -8.34      8.34 o 
   0   6  16       12.88        5.65      7.67 o 
   1   6  16       73.00       78.18      3.54 o 
   2   6  16       69.24       74.29      3.51 o 
   3   6  16       90.84       88.41      7.05 o 
   4   6  16        0.19        0.79      5.25 o 
   0   7  16      422.78      438.43     10.97 o 
   1   7  16      109.14      109.56      9.30 o 
   2   7  16        0.03       -1.58      6.78 o 
   3   7  16        7.51        5.64      2.75 o 
   4   7  16       50.47       53.09      7.05 o 
   0   8  16      187.69      210.14      6.01 o 
   1   8  16       45.91       50.08      3.54 o 
   2   8  16       26.44       26.99      3.41 o 
   3   8  16       29.90       33.16      3.41 o 
   0   9  16        2.63        0.14      2.84 o 
   1   9  16       52.61       59.28      5.84 o 
   2   9  16       89.64       88.86      3.99 o 
   0  10  16       77.00       70.49      6.18 o 
   1   0  17       60.75       52.27      4.56 o 
   2   0  17       10.08        9.16      3.69 o 
   3   0  17       18.89       16.76      4.10 o 
   4   0  17        7.86        7.17      3.79 o 
   5   0  17        1.28        1.21      6.32 o 
   0   1  17       98.94       96.42      5.97 o 
   1   1  17       17.89       17.97      2.85 o 
   2   1  17      150.60      144.73      4.59 o 
   3   1  17      107.40       97.81      3.73 o 
   4   1  17       13.90       -7.37      7.37 o 
   5   1  17        6.15        6.78      3.55 o 
   0   2  17      226.64      217.87      6.54 o 
   1   2  17      122.22      124.21      3.78 o 
   2   2  17      298.35      302.29     10.62 o 
   3   2  17       19.46       13.64     16.95 o 
   4   2  17        8.03        4.83      7.23 o 
   0   3  17       20.36       27.60      2.98 o 
   1   3  17      281.78      282.27      7.76 o 
   2   3  17       50.63       47.61      3.24 o 
   3   3  17       36.19       32.37      3.15 o 
   4   3  17      146.36      139.81     14.54 o 
   0   4  17       11.52       -6.08     11.12 o 
   1   4  17       51.25       48.94      3.23 o 
   2   4  17       70.21       61.04      3.37 o 
   3   4  17       90.72       85.01      4.91 o 
   4   4  17        1.76        0.35      2.38 o 
   0   5  17       47.85       36.50      9.37 o 
   1   5  17       77.16       71.83      8.53 o 
   2   5  17        3.55        3.18      3.92 o 
   3   5  17      118.52      128.62      4.02 o 
   4   5  17       40.52       40.78      3.38 o 
   0   6  17        3.57        0.56      2.93 o 
   1   6  17       11.44        8.90      8.45 o 
   2   6  17       19.83       -5.06      9.50 o 
   3   6  17       32.49       34.10      3.30 o 
   0   7  17       64.22       54.88      8.61 o 
   1   7  17       24.60       18.55     16.57 o 
   2   7  17      142.02      121.89     45.57 o 
   3   7  17        9.83        7.62      4.04 o 
   0   8  17        0.02       -1.67     10.57 o 
   1   8  17       32.91       29.92      4.40 o 
   2   8  17       38.68       33.65      6.69 o 
   0   9  17       37.15       36.13      5.11 o 
   0   0  18      208.12      209.40      8.19 o 
   1   0  18       59.71       67.76      4.66 o 
   2   0  18        0.66       -4.28      8.74 o 
   3   0  18       13.72        3.39      9.21 o 
   4   0  18       18.61        4.79     10.10 o 
   0   1  18       99.52       99.26      3.76 o 
   1   1  18       93.10       86.66      4.25 o 
   2   1  18       16.88       24.63      3.67 o 
   3   1  18       77.06       76.34      3.71 o 
   4   1  18        7.65       10.29      6.02 o 
   0   2  18        3.85        3.49      2.98 o 
   1   2  18       13.73       -3.56      6.46 o 
   2   2  18       56.99       62.52      7.78 o 
   3   2  18       87.75       96.47      3.78 o 
   4   2  18        4.30        0.76      3.92 o 
   0   3  18       63.05       67.96      3.55 o 
   1   3  18        1.33        3.41      5.74 o 
   2   3  18       38.08       35.90      6.23 o 
   3   3  18       19.87       16.99      4.38 o 
   0   4  18       32.00       34.38      3.16 o 
   1   4  18        1.77       -3.83     15.90 o 
   2   4  18       46.39       49.31      3.51 o 
   3   4  18       10.75        7.05      2.73 o 
   0   5  18       43.40       49.64      3.25 o 
   1   5  18       66.39       48.19     12.69 o 
   2   5  18       22.27       17.92     17.40 o 
   3   5  18       38.87       32.42      3.31 o 
   0   6  18        1.54       -0.70      2.82 o 
   1   6  18       38.84       35.62     17.19 o 
   2   6  18       66.05       64.97     14.57 o 
   0   7  18        8.93       18.00      9.11 o 
   1   7  18        8.32        3.23      4.26 o 
   1   0  19        2.78      -11.90     11.90 o 
   2   0  19        0.86        4.28      3.51 o 
   3   0  19      257.58      305.79     12.57 o 
   0   1  19       63.98       66.86      3.34 o 
   1   1  19       25.87       28.42      3.06 o 
   2   1  19       60.46       59.09      3.54 o 
   3   1  19       64.54       63.87      3.75 o 
   0   2  19       31.54       40.18      6.66 o 
   1   2  19        0.78       -9.71     10.20 o 
   2   2  19      170.84      175.36      7.62 o 
   3   2  19       18.21       12.59     11.36 o 
   0   3  19       97.09      113.94      8.68 o 
   1   3  19       39.52       44.47      3.54 o 
   2   3  19       78.64       90.43      6.30 o 
   0   4  19      118.21      112.29      4.84 o 
   1   4  19       15.71        7.38     11.26 o 
   2   4  19       50.57       48.76      8.57 o 
   0   5  19        6.16       -6.12      6.74 o 
   1   5  19       38.53       40.60      4.00 o 
   0   0  20       35.77       38.12      4.84 o 
   1   0  20       15.42        7.11      4.13 o 
   0   1  20        5.13        5.02      3.53 o 
   1   1  20       46.78       46.27      3.40 o 
   0   2  20       26.66       29.82      5.12 o 
   1   2  20       63.37       54.97      4.18 o 
   0   3  20       20.97       26.97      4.53 o 
                                                 
